# Supplementary material for: Basal cell adhesion molecule (BCAM) promotes mesothelial-to-mesenchymal transition and tumor angiogenesis through paracrine signaling
Source: Cell Commun Signal. 2025 Mar 13;23:136. doi: 10.1186/s12964-025-02128-9 (PMC11907816; doi:10.1186/s12964-025-02128-9)
Supplement: Supplementary file 4 — Supplementary Material 4: Supplementary Tables S1-S7 [file 12964_2025_2128_MOESM4_ESM.xlsx]

## Sheet: Table S1 -  scRNA-Seq targets 
Gene	Source	pos. cells (n)	in BCAM/MMT cluster
ANGPT1	BD Oncopanel	0	+
ANGPTL4	Custom	3207	+
AREG	BD Oncopanel	2948	+
ARG1	BD Oncopanel	0
ARG2	BD Oncopanel	90
ATM	BD Oncopanel	119
AXIN2	BD Oncopanel	376
CDH13	BD Oncopanel	5	+
CDH4	Custom	0
CDK2	BD Oncopanel	364
COL1A1	BD Oncopanel	6523
COL1A2	BD Oncopanel	6719
CXCL1	Custom	2176	+
CXCL5	Custom	0	+
CXCL6	Custom	1142	+
CXCL8	BD Oncopanel	1099	+
DCN	BD Oncopanel	6142
ENG	BD Oncopanel	312
FN1	BD Oncopanel	7712
FOXA1	BD Oncopanel	0
FST	Custom	1205	+
FYB1	BD Oncopanel	207
IL32	Custom	668
IL33	Custom	35	+
MLPH	BD Oncopanel	409
MME	BD Oncopanel	11	+
NAMPT	Custom	2764
PTGS2	BD Oncopanel	939
SAA1	Custom	14	+
SAA2	BD Oncopanel	283	+
SAA2-SAA4	BD Oncopanel	1913
SAA4	BD Oncopanel	0
SERPINE1	BD Oncopanel	0
SMPX	BD Oncopanel	43
SPHK1	BD Oncopanel	209
TGFB2	BD Oncopanel	0
TNC	BD Oncopanel	384	+
ZC3H12A	BD Oncopanel	108	+
		red: ≥100

## Sheet: Table S2 - PEA data (2^NPX)
Protein	FC	p	FDR	con_3.r1	B1_2.r1	B1_8.r1	B2_3.r1	con_3.r2	B1_2.r2	B1_8.r2	B2_1.r2	B2_3.r2	con_3.r3	B1_2.r3	B1_8.r3	B2_1.r3	B2_3.r3
A1BG	0.975694	0.474051	0.581961	0.280525	0.264236	0.264584	0.300826	0.230798	0.285666	0.26685	0.272665	0.277565	0.281089	0.273706	0.271853	0.301556	0.288192
AAMDC	1.88832	0.00359911	0.0165412	0.615615	1.11404	1.22935	1.9292	0.586539	0.938481	1.33247	0.842296	2.58399	0.589964	0.56413	0.486766	0.866817	3.19607
AARSD1	12.6065	0.00213811	0.0116166	0.338564	1.95694	2.63828	4.64089	0.155232	1.24332	2.5029	0.87037	4.31661	0.127503	0.369027	0.119908	0.902626	4.47194
ABCA2	1.42919	0.275795	0.38188	0.329351	0.403964	0.329192	0.294431	0.233388	0.223989	0.499031	0.588535	0.227478	0.11621	0.428391	0.501145	0.333556	0.105521
ABHD14B	29.2913	0.002906	0.014276	0.41821	3.78712	4.27937	7.64279	0.123066	2.66235	4.61618	1.32326	10.6479	0.129292	0.339316	0.163516	1.69984	10.7361
ABL1	36.3026	0.0143602	0.044324	0.555747	4.34543	3.65127	13.3531	0.100579	3.17334	5.14689	2.39894	13.4852	0.084278	1.61631	0.23321	2.9742	16.7687
ABO	169.566	0.00183577	0.0105227	1.23971	39.3121	32.6543	189.401	0.173403	29.4766	32.2248	44.1426	226.646	0.23184	0.854232	0.210122	54.4666	189.703
ABRAXAS2	2.25386	0.00381831	0.0171443	0.863759	2.1792	1.94679	3.09191	0.896267	1.91043	2.0724	0.690829	4.31123	0.771212	0.873089	0.679997	1.32308	3.85145
ACAA1	1.87125	0.305061	0.411487	0.0258069	0.0237258	0.00477263	0.194967	0.0430781	0.0805875	0.143458	0.00667924	0.174379	0.00178656	0.045314	0.0230498	0.0482911	0.216524
ACADM	1.23072	0.45983	0.567363	0.753876	0.543518	0.46019	0.948158	0.532776	0.537114	0.782954	0.69602	0.697034	0.483102	0.655696	0.617239	0.634591	0.788837
ACADSB	4.56179	0.00073705	0.00639686	0.212186	1.03965	1.09558	10.4245	0.280758	0.734381	0.757071	1.29828	11.4987	0.240165	0.447699	0.268855	1.62372	11.7648
ACAN	1.23997	0.839543	0.884319	0.147665	0.0810469	0.0808561	0.0470879	0.0652083	0.0883638	0.073414	0.0921738	0.0947717	0.0615158	0.0570512	0.0759345	0.0794175	0.117644
ACE	3.07695	0.0116525	0.0380137	1.73267	5.48237	4.50304	2.98204	0.959065	5.22272	6.38816	1.47039	3.43498	1.11636	1.79477	0.894715	1.9033	3.53743
ACE2	1.19673	0.502094	0.605455	0.1344	0.151922	0.120341	0.122097	0.0985159	0.12768	0.137585	0.127203	0.117196	0.102025	0.0937979	0.112883	0.0779396	0.16074
ACHE	2.44528	0.00173611	0.0102106	0.00922651	0.0462373	0.0277609	0.0189193	0.00618419	0.0448018	0.0527458	0.00918567	0.0311354	0.00801268	0.0128321	0.00495775	0.0195932	0.0176254
ACOT13	85.4969	0.000451795	0.00523668	0.239368	20.4652	25.4166	40.6674	0.231567	13.983	26.7636	1.07564	47.0167	0.255855	0.266351	0.151291	1.63048	45.5002
ACOX1	2.64506	0.0328677	0.080733	1.00549	1.10282	0.807705	4.05134	0.456061	1.20631	0.939588	1.79763	5.06689	0.426909	0.796585	0.687294	1.58414	6.5965
ACP1	4.90448	0.000843892	0.00674059	0.887427	4.35237	3.42713	14.5758	0.823648	4.36354	5.28829	1.74751	13.9423	0.993161	1.16143	0.812534	1.52658	13.3484
ACP5	3.45456	0.341633	0.450019	7.56584	3.75705	3.24271	13.8835	1.55175	2.88306	3.22187	16.6137	14.2215	1.52626	5.36062	0.181256	16.792	15.3844
ACP6	92.4115	0.00666552	0.0255017	0.105207	2.22052	2.35969	5.44186	0.0240287	1.47713	2.5149	0.541112	6.03227	0.0133984	0.0994903	0.00359598	0.736777	5.67531
ACRBP	0.951846	0.731726	0.797809	0.693804	0.615743	0.651303	0.78453	0.703879	0.523841	0.695248	0.649905	0.69892	0.633844	0.716382	0.660394	0.635604	0.724471
ACRV1	1.2291	0.798258	0.851572	0.306615	0.121161	0.328736	0.354019	0.267461	0.375816	0.332102	0.240049	0.0842897	0.236925	0.234393	0.317318	0.339057	0.365717
ACSL1	0.98678	0.683336	0.760332	1.03893	0.99516	0.931224	0.914655	0.9437	0.845572	1.11003	0.857911	0.850805	0.763235	0.865317	1.11334	0.965802	1.03922
ACTA2	1.00954	0.359173	0.467854	0.389961	0.342363	0.33981	0.3718	0.299453	0.451908	0.393681	0.339998	0.471621	0.406802	0.39183	0.448071	0.425638	0.539128
ACTN2	1.06932	0.773424	0.831306	0.292458	0.499307	0.485015	0.429312	0.377854	0.30736	0.273706	0.238308	0.356284	0.270763	0.249758	0.181369	0.388396	0.312732
ACTN4	2.76351	0.032332	0.0798872	3.06779	5.72391	5.9451	7.37069	1.41421	5.3129	5.33689	4.98571	7.35691	2.06108	3.59826	2.05025	5.69581	7.40757
ACVRL1	3.71716	0.269468	0.374895	0.131561	0.131415	0.0955566	0.165614	0.0255789	0.125338	0.10894	0.059445	0.178142	0.0293072	0.0955765	0.0226162	0.105521	0.166616
ACY1	8.31491	0.00256543	0.0130413	1.30152	5.82073	5.77732	8.12237	0.694815	5.20645	6.01015	3.82882	9.00421	0.557097	1.82184	0.335504	4.38416	9.82665
ACY3	0.872786	0.371183	0.479438	0.0133863	0.015099	0.0300852	0.0717887	0.0191395	0.00932811	0.00573934	0.011371	0.0827269	0.0179795	0.0297349	0.0156923	0.00973975	0.0834757
ACYP1	541.006	0.0785922	0.149269	7.79095	69.4402	73.9152	88.469	0.0764733	68.2331	75.176	37.3128	104.445	0.128354	18.4085	0.126306	38.6555	85.0772
ADA	24.181	0.0131854	0.0417828	0.777708	4.55989	4.35086	10.659	0.179929	3.61201	5.59253	2.46314	10.9351	0.165213	0.923574	0.0707709	2.83098	12.289
ADA2	2.23659	0.147117	0.234345	0.0216228	0.0292099	0.0229542	0.0258015	0.011244	0.0251953	0.0251482	0.023611	0.0250248	0.0100839	0.0177578	0.00669871	0.0293621	0.0329769
ADAM12	1.04189	0.578759	0.672694	0.371388	0.400202	0.248514	0.34234	0.256975	0.240899	0.385072	0.200059	0.364427	0.253297	0.119651	0.168311	0.267739	0.318044
ADAM15	29.1637	0.0680312	0.134726	0.132761	0.545783	0.586824	0.544385	0.0110455	0.421849	0.652885	0.21198	0.731282	0.0186666	0.162566	0.0215525	0.346493	0.67371
ADAM22	29.0084	0.0801158	0.15167	0.0394208	0.148476	0.115271	0.1971	0.00176111	0.0775785	0.138475	0.10624	0.315607	0.00477362	0.0490331	0.00931712	0.180767	0.361458
ADAM23	27.933	0.0160691	0.0479774	0.013756	0.248015	0.200143	0.107209	0.00387362	0.183977	0.217864	0.0398355	0.144857	0.00191984	0.00629883	0.00425301	0.0438099	0.108202
ADAM8	14.257	0.0954477	0.171057	0.532222	1.47417	1.3704	1.13194	0.0641192	1.26611	1.1636	0.753459	1.54939	0.0813733	1.06799	0.0561878	0.703782	1.16014
ADAM9	64.642	6.95407e-05	0.00376719	0.135184	8.10718	6.17269	16.2391	0.0954904	4.76211	8.72164	2.05609	18.4711	0.0804034	0.118175	0.105397	2.24482	14.8955
ADAMTS1	95.4782	0.0168974	0.0500416	2.91582	59.9505	60.4764	77.9188	0.228015	46.3983	66.5331	16.7978	80.421	0.627897	2.56223	0.544348	21.4767	67.8417
ADAMTS13	4.0025	0.0189415	0.0544942	0.00477461	0.0202687	0.0126047	0.00508865	0.00190896	0.0150708	0.0186614	0.0143014	0.0144359	0.0031492	0.00669686	0.00362953	0.00950037	0.0104308
ADAMTS15	4.87499	0.00383797	0.0172061	0.0712533	0.230318	0.172528	0.21594	0.0434048	0.13412	0.202908	0.211598	0.242877	0.0375824	0.167334	0.0599582	0.301222	0.302415
ADAMTS16	0.646938	0.0707465	0.138559	0.226142	0.0659813	0.191047	0.194413	0.209831	0.0893679	0.122912	0.207186	0.135748	0.1501	0.135353	0.205955	0.0465298	0.159132
ADAMTS4	0.658703	0.00495895	0.0206971	1.0576	0.477377	0.486901	0.480231	0.958932	0.542539	0.899316	1.14116	0.692027	0.911807	0.727339	0.631651	1.15821	0.451845
ADAMTS8	0.956476	0.479683	0.586413	0.0256038	0.0209879	0.0165514	0.0254816	0.0201399	0.0150249	0.0300415	0.0152897	0.0184057	0.0219429	0.0223095	0.0185338	0.0234381	0.029133
ADAMTSL2	1.12148	0.447076	0.554906	0.177206	0.184309	0.135485	0.159851	0.114245	0.179755	0.165867	0.127335	0.1785	0.147901	0.154684	0.141365	0.174985	0.203895
ADAMTSL4	1.7692	0.00725973	0.0271011	0.0687832	0.170838	0.102316	0.280058	0.0616524	0.109076	0.206441	0.0666755	0.353676	0.0564415	0.0480507	0.0563477	0.0819734	0.403069
ADAMTSL5	4.53939	0.00560683	0.022574	0.117693	0.505506	0.297714	0.270163	0.0769572	0.355741	0.685772	0.113582	0.64287	0.0768186	0.0334141	0.0928535	0.353088	0.349339
ADCYAP1R1	0.654833	0.263744	0.368964	0.20042	0.110552	0.17513	0.158176	0.12922	0.105616	0.111414	0.283025	0.245093	0.170141	0.0735261	0.053705	0.101962	0.169611
ADD1	135.402	0.00345745	0.0159907	0.574708	17.7901	13.4487	40.4677	0.076792	13.2572	18.3257	9.39635	62.3968	0.099325	1.73159	0.116969	10.9344	43.4174
ADGRB3	20.7466	0.0894413	0.163092	0.127441	0.26554	0.284914	0.575904	0.0129491	0.220431	0.232306	0.303759	0.578946	0.0137331	0.11286	0.00593556	0.330403	0.669428
ADGRD1	1.42612	0.182114	0.276422	0.0131718	0.00970269	0.0184121	0.0168653	0.00976882	0.0151126	0.0144369	0.0216543	0.015991	0.0101231	0.0136515	0.00785758	0.0118514	0.00836163
ADGRE1	1.13966	0.19048	0.285233	0.0573247	0.0650458	0.0466235	0.074537	0.0436008	0.0642393	0.0900706	0.0545643	0.0917022	0.0562657	0.0457083	0.0448733	0.0591327	0.0641236
ADGRE2	13.4432	0.13805	0.223309	0.367598	0.537039	0.516414	0.854587	0.0399489	0.417312	0.611914	0.502293	1.00201	0.0329061	0.279477	0.0308433	0.615018	1.02747
ADGRE5	19.6942	0.0859795	0.158761	1.81252	4.25217	4.20178	6.74959	0.21591	3.34128	5.19203	4.18405	8.3768	0.168253	1.87449	0.145239	4.25453	8.10437
ADGRF5	8.35187	0.0216058	0.0597482	0.0889415	0.289975	0.262757	0.479798	0.0248898	0.24477	0.222627	0.282829	0.621618	0.0338641	0.0976254	0.00667323	0.306063	0.565618
ADGRG1	1.6576	0.0818071	0.153776	0.021719	0.0212411	0.0141761	0.0680199	0.0114065	0.0134449	0.0485562	0.0137579	0.0451165	0.0128143	0.0111393	0.0127939	0.0501572	0.0984749
ADGRG2	5.38184	0.150879	0.239118	0.0576075	0.0712335	0.0686498	0.074377	0.0132359	0.0585901	0.0730131	0.0467367	0.120258	0.0102709	0.0322401	0.0230642	0.0915561	0.133259
ADGRV1	1.22995	0.425522	0.533933	0.888473	1.45498	0.637634	1.09278	0.885399	0.815185	1.11806	0.951912	0.543895	1.83987	1.34201	1.26804	0.0988305	1.96129
ADH1B	0.844167	0.545382	0.645666	0.108683	0.118274	0.0750866	0.133102	0.0954573	0.174198	0.0917467	0.0678598	0.152439	0.120024	0.0642482	0.0845823	0.106979	0.0865633
ADH4	1.33293	0.321194	0.428112	0.260346	0.239966	0.187583	0.220569	0.193795	0.266185	0.258314	0.190373	0.269564	0.190056	0.212539	0.297921	0.263012	0.297652
ADIPOQ	1.4755	0.00181356	0.0104971	0.0732209	0.117538	0.12939	0.0819905	0.07966	0.125922	0.147358	0.128719	0.106772	0.085769	0.0941171	0.0991736	0.136569	0.0761454
ADM	6.87519	0.162776	0.254163	0.936207	0.951912	0.881175	2.14102	0.156258	0.633493	1.02911	1.94531	1.95789	0.074941	1.0743	0.0540898	2.27017	2.46707
ADRA2A	1.17838	0.265259	0.370804	0.761914	0.628071	0.840663	0.669845	0.587923	0.692795	0.667389	0.476781	1.08764	0.524204	0.604452	0.823991	0.700618	1.11157
AFAP1	1.28378	0.0424168	0.095963	2.20626	2.37627	2.47942	7.14186	1.71927	1.87423	2.61027	1.88688	10.0088	1.93134	2.03425	1.60859	2.74994	6.62904
AFM	1.05973	0.176433	0.270858	0.303212	0.307573	0.290498	0.299079	0.278201	0.312429	0.365109	0.238556	0.39015	0.310163	0.321324	0.356136	0.350503	0.323155
AFP	5.53813	0.117496	0.199212	0.0173142	0.0392953	0.0249607	0.115888	0.00129073	0.00879927	0.0366486	0.0109078	0.199436	0.00450705	0.0100804	0.00449457	0.0168852	0.153148
AGBL2	0.355175	0.8105	0.859612	1.11558	0.400563	0.19736	0.178414	0.00530659	0.379087	0.107016	0.327666	0.0790111	0.622135	0.176507	0.598988	0.220967	0.566246
AGER	27.0696	0.139708	0.225616	0.225703	0.0809065	0.063955	2.52485	0.00782171	0.0660636	0.0763409	1.71345	2.82373	0.00891963	0.241451	0.00259527	1.78448	2.58166
AGR2	0.489744	0.96718	0.976198	0.324975	0.102714	0.0208819	0.0269401	0.106831	0.0175389	0.0445417	0.0136628	0.0893741	0.00656541	0.0523198	0.404188	0.0601663	0.343338
AGR3	0.667852	0.037705	0.0883815	0.0957556	0.0264095	0.0690651	0.10076	0.10709	0.089703	0.0768879	0.0334558	0.135025	0.103414	0.190954	0.0149667	0.0447925	0.00831078
AGRN	11.0479	0.144503	0.231556	11.2231	14.397	12.1611	28.9944	1.26225	10.7316	12.3428	23.2636	32.9658	1.30315	12.3677	0.353113	23.6358	25.9507
AGRP	1.35023	0.0267307	0.0698524	0.0181725	0.0247711	0.0201287	0.116564	0.0160365	0.0209298	0.0203857	0.0151147	0.0921802	0.0140684	0.0131919	0.0223296	0.0216528	0.135287
AGT	0.950593	0.641775	0.724849	0.0360214	0.0589485	0.0116043	0.0232456	0.0323319	0.0487653	0.0288897	0.0366638	0.0215092	0.0381863	0.0479077	0.0286048	0.0342417	0.0587405
AGXT	1.01826	0.978329	0.985668	0.428124	0.323963	0.256512	0.342245	0.336109	0.355741	0.328235	0.320701	0.473619	0.325787	0.320434	0.45847	0.417544	0.418965
AHCY	60.217	0.0179953	0.0524953	9.08383	75.4213	87.7119	200.228	1.13375	62.1163	90.805	44.1243	235.242	1.25249	10.9594	2.04287	54.2556	248.052
AHNAK	4.07359	0.00748084	0.0277494	0.0580605	0.129318	0.0776915	0.301661	0.0263345	0.108879	0.124386	0.154149	0.318022	0.0317456	0.0641681	0.0468015	0.175982	0.296417
AHNAK2	3.18943	0.0010333	0.00741587	0.486496	1.18198	0.955018	2.52836	0.32753	0.970769	1.58865	0.714794	3.01571	0.302268	0.449502	0.409689	1.04464	3.00882
AHSA1	1.59527	0.0133436	0.0420115	0.603322	1.04645	0.779435	3.66624	0.65647	0.88454	1.30261	0.62916	4.89701	0.615359	0.704221	0.530307	0.981663	3.91605
AHSG	1.08177	0.405669	0.514211	0.0124199	0.00972086	0.00893015	0.00925725	0.00912222	0.0101203	0.0158805	0.00942233	0.0115417	0.0093553	0.0124199	0.00965238	0.0159644	0.015738
AHSP	2.89788	0.110037	0.190319	0.0324306	0.0327786	0.0461124	0.0436039	0.0150468	0.0397363	0.0472514	0.03842	0.0451729	0.0115593	0.0334048	0.0266172	0.0521785	0.052016
AIDA	1.25884	0.725428	0.792864	0.8307	1.69326	1.46044	0.738771	1.55175	0.543405	0.833873	0.589106	1.38463	0.704807	1.67749	1.04572	0.859399	2.21606
AIF1	0.75054	0.320372	0.427406	0.842063	0.365869	0.566403	0.616255	0.502536	0.575465	0.758804	0.403041	0.762495	0.754661	0.364578	0.529316	0.461371	0.976167
AIF1L	4.56654	0.00109824	0.00760698	0.858565	4.60276	3.6331	32.7154	0.795592	2.68552	6.16329	2.79588	38.8192	0.704709	0.819548	0.78769	3.42404	38.1365
AIFM1	64.338	0.000556625	0.00567818	1.54146	38.3114	43.5621	201.607	0.390826	23.6653	49.1357	14.9887	177.823	0.59547	1.80025	0.315366	18.997	204.761
AK1	12.6564	0.0561123	0.117238	1.30468	3.67081	3.28502	6.76458	0.265963	3.36615	4.3217	2.21622	8.1128	0.186416	1.08095	0.433228	3.03375	8.48021
AK2	95.9426	0.000170803	0.00376719	0.302436	29.0165	30.9979	70.0688	0.305512	17.1936	35.6097	3.92475	73.5218	0.250382	0.269882	0.273953	4.28175	79.3193
AKAP12	15.4079	0.00656649	0.0252429	2.07714	12.4597	11.4597	14.4691	0.743755	11.0127	14.2501	5.36397	19.3036	0.698291	4.00499	0.969088	6.43215	15.8818
AKR1B1	30.0835	0.0544222	0.115451	3.52592	12.9098	14.1281	21.8218	0.429134	12.3986	15.2443	10.0283	24.2767	0.427146	3.81399	0.0984135	9.74728	21.4648
AKR1B10	0.804855	0.27217	0.378115	0.62248	0.860949	0.501006	0.133962	0.874664	0.299556	0.382624	0.552674	0.906199	0.429938	0.836536	0.651483	0.233825	0.289272
AKR1C4	0.737748	0.100727	0.177686	0.853995	0.22781	0.894591	0.429223	0.599196	0.674972	0.442056	0.346277	0.57415	0.566835	0.58715	0.325245	0.37956	0.678678
AKR7L	1.49216	0.0424604	0.0959875	0.22868	0.422435	0.301515	0.437726	0.206756	0.409008	0.338681	0.331734	0.866757	0.283909	0.341226	0.107068	0.271684	0.637457
AKT1S1	13.3605	0.000149774	0.00376719	0.111793	1.82172	2.27379	5.54197	0.183404	1.61451	2.65627	0.559806	5.52625	0.136351	0.211437	0.14002	0.704953	6.57823
AKT2	1.7346	0.0226767	0.0620636	0.167299	0.35026	0.290196	0.92351	0.170885	0.205941	0.390366	0.136891	0.876302	0.122241	0.0880703	0.142378	0.227541	1.30867
AKT3	3.73213	0.00773334	0.0284334	1.19839	2.55921	3.42048	4.27848	0.735552	2.74518	2.83333	1.70208	4.64861	0.613272	0.746337	0.953827	1.67133	4.81288
ALCAM	4.70469	0.0454521	0.101263	5.91796	12.0336	11.3577	12.9412	2.27064	10.999	11.7086	9.64312	14.7169	2.41412	7.56846	1.54993	9.70885	13.8259
ALDH1A1	0.978267	0.557013	0.654401	0.130969	0.14166	0.094601	0.127565	0.0792745	0.0944373	0.149219	0.106159	0.118816	0.121456	0.146859	0.100412	0.162015	0.11056
ALDH2	1.21319	0.0227169	0.062081	0.802849	0.929612	1.05183	2.07268	0.811971	0.893661	1.0853	0.748254	2.43479	0.83503	0.985071	0.748358	0.902814	2.14444
ALDH3A1	1.06106	0.688422	0.763665	1.05914	1.0847	0.832891	0.873331	0.961727	0.928324	1.27881	0.738823	1.02045	0.946911	1.00933	1.23782	1.02172	1.30514
ALDH5A1	11.2146	0.000842999	0.00674059	1.5373	14.5374	14.0442	79.6499	0.945927	9.5712	19.6451	3.55586	109.251	1.25232	1.17308	1.26795	4.44136	106.146
ALMS1	1.24695	0.123503	0.206066	0.983366	1.02449	0.693371	1.25946	0.573156	0.924663	1.41952	1.02769	1.72776	0.824162	0.96788	0.821482	1.07654	1.99557
ALPI	1.09172	0.632329	0.716973	0.0633242	0.0798425	0.0372272	0.0706827	0.060133	0.0610189	0.0778586	0.048938	0.0880825	0.0690794	0.0691321	0.0531753	0.0598544	0.146493
ALPP	4.3274	0.006437	0.0248375	0.0168478	0.0328993	0.0269887	0.159408	0.00692102	0.022668	0.029977	0.0924617	0.105448	0.00760255	0.0212263	0.00681392	0.0945945	0.140993
AMBN	2.63902	0.256893	0.360835	0.904944	0.790425	0.617667	1.01889	0.224144	0.72608	1.00166	0.643272	0.829435	0.299515	0.692699	0.436908	0.845514	1.03598
AMBP	1.16231	0.450885	0.558448	0.0119545	0.00931583	0.00646963	0.0139644	0.00678846	0.0106375	0.00802657	0.00955254	0.0162176	0.00821855	0.00784343	0.0086505	0.0169262	0.0105223
AMDHD2	2.09972	0.000657555	0.00596905	1.3435	3.69891	2.91481	6.49127	1.38819	2.73057	3.54872	2.07916	6.56593	1.39271	1.24738	1.70055	2.3408	6.86139
AMFR	8.77987	0.000206178	0.00385061	0.563192	5.603	4.92936	10.8837	0.290579	4.94476	6.41611	2.32753	12.2865	0.586255	1.08915	0.589964	2.70026	14.3214
AMIGO1	1.23302	0.188245	0.283045	0.793444	0.619081	0.918085	1.18157	0.781111	0.93271	0.963128	0.566638	0.967008	0.526973	0.580674	1.06179	1.06622	1.23859
AMIGO2	12.8171	0.0105655	0.0355894	0.0611714	0.989862	0.912439	0.512705	0.0260929	0.568566	0.948619	0.0896471	0.368006	0.0400016	0.0401905	0.00423888	0.0930726	0.583458
AMN	1.08945	0.954871	0.967113	0.743446	0.545972	0.294798	0.655696	0.428599	0.536519	0.589637	0.369155	0.606004	0.556248	0.619596	0.765195	0.781328	0.717723
AMOT	3.61752	0.000956024	0.00707458	0.2807	0.992129	0.806977	4.51648	0.18783	0.561361	0.940957	0.701882	5.49645	0.223075	0.369386	0.170176	0.773032	3.70841
AMOTL2	8.20441	0.000524293	0.00557072	0.819775	5.33504	4.90686	23.8448	0.598076	3.7782	6.15006	2.00514	27.5618	0.504106	0.955747	0.510223	2.07685	23.0901
AMPD3	1.22578	0.0107454	0.0359368	0.077972	0.0837423	0.0900394	0.123091	0.0660087	0.095915	0.088272	0.078929	0.107888	0.0720129	0.076415	0.0788579	0.0750138	0.126
AMY1A_AMY1B_AMY1C	3.65609	0.0106497	0.035713	0.255802	0.680091	0.635031	0.58719	0.138188	0.597371	0.63152	0.372652	0.640558	0.163391	0.247277	0.12939	0.358265	0.603866
AMY2A	3.88496	0.0544702	0.115458	0.0436281	0.114007	0.0828933	0.0721078	0.0191369	0.0776699	0.0957091	0.0450759	0.0878265	0.0199925	0.0262999	0.017096	0.0505271	0.090628
AMY2B	5.24157	0.07357	0.142226	0.0591901	0.106476	0.125069	0.118503	0.017402	0.126613	0.141787	0.0631751	0.12138	0.0226084	0.0373047	0.0156554	0.0936161	0.145048
ANG	86.1871	0.144838	0.231626	1.34845	2.87069	3.22948	3.01446	0.0333077	3.24383	2.79491	3.77794	2.62351	0.0288977	2.44257	0.00827342	3.17752	2.3285
ANGPT1	1.58392	0.037636	0.0882906	0.147675	0.196841	0.165557	0.317582	0.104524	0.158857	0.186197	0.15127	0.337509	0.0999534	0.110798	0.0868458	0.164653	0.293453
ANGPT2	1.21909	0.198406	0.293492	0.00697302	0.0117997	0.00840114	0.00809025	0.00882309	0.010348	0.0132994	0.0102382	0.00814257	0.0102566	0.0107561	0.0117638	0.0122863	0.0123273
ANGPTL1	1.61967	0.554022	0.653235	0.322775	0.131871	0.162397	0.306976	0.0908733	0.170211	0.178984	0.141003	0.430982	0.10509	0.161365	0.118339	0.176569	0.356111
ANGPTL2	4.23071	0.000930703	0.00702957	0.0243455	0.0691849	0.0649242	2.17377	0.0171875	0.0637116	0.0727152	0.492228	2.1388	0.0112245	0.0485966	0.0169367	0.391179	2.46605
ANGPTL3	1.19632	0.313771	0.421035	0.0181687	0.0177775	0.0183917	0.0253846	0.0070503	0.0188146	0.0180145	0.0128508	0.0187847	0.0153736	0.0127895	0.0173406	0.0290363	0.0194835
ANGPTL4	15.6957	0.000915272	0.00701768	0.0173912	0.419429	0.457328	0.125904	0.00916468	0.284638	0.511002	0.0298216	0.143846	0.00870886	0.0188734	0.00500366	0.0470487	0.156833
ANGPTL7	1.05804	0.598052	0.68769	0.0431499	0.0453706	0.0250525	0.030387	0.0190535	0.0334349	0.0454115	0.0285019	0.0489855	0.0316007	0.0404392	0.0301918	0.0440504	0.0207118
ANK2	38.6474	0.000137748	0.00376719	0.758436	22.4773	24.5815	70.4389	0.5816	13.1811	27.6594	4.10505	82.9747	0.579628	0.969559	0.742262	4.39907	76.162
ANKMY2	2.94445	0.00711949	0.0267484	0.473029	1.89395	1.28645	6.06329	0.404441	1.39281	2.27647	0.590701	5.60184	0.54897	0.34496	0.246815	0.898942	5.57743
ANKRA2	0.886197	0.763152	0.822397	1.97397	1.65565	1.87138	1.66082	0.929161	1.10137	0.925112	0.938221	1.04456	1.47498	1.3879	1.30713	1.69502	1.03018
ANKRD54	1.66763	0.0261083	0.0685665	0.973262	1.30107	1.32777	3.0369	0.546995	1.23106	1.56819	0.772122	2.88406	0.780191	0.842063	0.94174	1.16789	3.04027
ANP32C	0.839499	0.0668554	0.132938	1.09051	1.07252	0.841188	0.793664	0.986096	0.759331	1.09051	0.729611	0.875573	1.04297	0.784149	1.13761	0.969223	1.19599
ANPEP	6.38949	0.00375257	0.0169532	10.2539	35.1609	39.0622	41.6805	5.50293	33.3497	39.7808	17.4276	41.7904	5.40465	14.191	2.99904	20.1862	41.5305
ANXA1	46.6143	0.00662581	0.0254163	1.90594	21.8991	20.7164	36.2523	0.444421	18.6719	20.9852	18.6435	42.2799	0.388665	4.39603	0.684964	18.7251	32
ANXA10	1.34733	0.196628	0.292045	0.182466	0.279826	0.323963	0.224269	0.0903582	0.305279	0.185398	0.144756	0.202908	0.166455	0.158384	0.0955898	0.261811	0.259841
ANXA11	9.94658	0.00567044	0.02266	0.0938435	0.632045	0.44916	0.46558	0.0451572	0.420798	0.722315	0.180729	0.603698	0.0332454	0.143747	0.0597466	0.239534	0.641091
ANXA2	24.7319	0.0909023	0.164729	70.3754	171.041	157.368	248.793	6.34799	161.86	185.362	164.552	252.546	6.91582	85.207	7.24859	182.899	237.536
ANXA3	12.8011	0.0496469	0.108297	1.60392	4.47287	4.21783	5.31585	0.349412	3.95725	4.55358	4.29185	5.91673	0.345822	2.18147	0.138044	4.54979	5.8934
ANXA4	7.82234	0.0131354	0.0417828	2.06967	7.83156	6.13005	6.85188	0.819946	6.72531	8.03111	3.91253	8.16753	0.859756	3.04322	1.0094	5.65646	10.1254
ANXA5	0.327689	0.00151229	0.0093478	248.241	23.4091	21.6126	50.2761	150.175	19.6342	27.3392	56.7835	63.3073	173.285	293.314	138.534	79.2588	82.4587
AOC1	1.14124	0.301979	0.408462	0.324502	0.25407	0.286797	0.370334	0.196119	0.521667	0.318155	0.303275	0.646266	0.360108	0.213884	0.503967	0.396832	0.455714
AOC3	1.04044	0.794038	0.848156	0.0547765	0.0447335	0.0445448	0.0503941	0.0368421	0.0488499	0.0450603	0.0435706	0.0489448	0.0433087	0.0382605	0.0412232	0.0545038	0.047613
AP1G2	6.80314	0.00364663	0.0166289	0.296746	1.75333	1.42237	1.55455	0.209076	1.20823	1.63003	0.327871	1.74485	0.130724	0.297838	0.218363	0.440007	1.69784
AP2B1	0.975761	0.988082	0.991474	0.985413	0.923318	1.05183	1.27536	0.878918	0.707352	0.895025	1.15389	1.30985	1.22222	0.754138	0.961527	0.808209	1.73568
AP3B1	22.9433	0.000577695	0.00576698	0.922423	9.1915	8.78535	50.6644	0.312429	6.12199	10.1873	4.16842	54.0904	0.382916	1.31403	0.524604	4.49026	44.4959
AP3S2	0.982412	0.856766	0.895312	1.09528	0.819548	0.883193	1.13131	0.76897	0.982208	1.03526	0.736113	1.06297	0.999792	0.937441	1.04341	0.958334	1.11729
APBB1IP	3.19253	0.0101387	0.0346612	0.0897465	0.183863	0.193983	1.04775	0.0438251	0.15834	0.309927	0.0961946	0.952308	0.0575915	0.0628258	0.0372401	0.100502	1.07214
APCS	0.947107	0.778248	0.834997	0.0400321	0.0329723	0.0368728	0.0308347	0.0267577	0.0374965	0.0424645	0.0312608	0.0392436	0.038932	0.039996	0.0453517	0.0354296	0.0297019
APEX1	5.06338	0.12269	0.205279	11.8015	20.2999	19.3117	22.6698	3.94794	20.8475	20.5149	19.4595	22.3717	4.05162	16.9451	0.36478	21.3683	21.6636
APLP1	4.28234	0.189005	0.283896	0.220217	0.245722	0.2571	0.319436	0.0586266	0.251059	0.293331	0.190307	0.3441	0.0439011	0.0975239	0.0588995	0.217201	0.327712
APOA1	0.931224	0.469374	0.576947	0.176887	0.141827	0.128203	0.1753	0.166685	0.183201	0.168288	0.116969	0.144066	0.144526	0.153818	0.155221	0.168241	0.161869
APOA2	0.978403	0.546024	0.645903	0.0280239	0.0195675	0.0192593	0.0330685	0.036814	0.0809346	0.0479475	0.0368779	0.0297472	0.0333979	0.0326766	0.0298402	0.0319664	0.0802864
APOA4	1.15581	0.397463	0.505783	0.118249	0.106255	0.106012	0.101447	0.0919313	0.110928	0.118061	0.0803532	0.138245	0.0869663	0.0927056	0.101019	0.127591	0.128052
APOB	1.16175	0.505202	0.608198	1.0018	0.880747	0.655606	0.83729	0.758121	0.951912	0.89577	0.657107	0.83266	0.625508	0.84364	0.97252	0.948093	1.29065
APOBR	1.94518	0.641676	0.724849	0.0148016	0.00855273	0.00283645	0.0151725	0.00329387	0.00721843	0.009981	0.00767031	0.0155031	0.00394325	0.00661841	0.00294177	0.00677154	0.0104099
APOC1	20.2311	0.000237096	0.0038671	0.0354739	0.377226	0.291325	0.905195	0.0186459	0.240315	0.429164	0.329397	1.09695	0.0158827	0.0257194	0.0174528	0.481064	1.09893
APOD	1.23225	0.224732	0.324552	0.0971865	0.100649	0.0834873	0.0845179	0.0733581	0.103263	0.101264	0.0927441	0.100356	0.0764468	0.0893183	0.0798259	0.119121	0.0942019
APOE	31.4045	0.00967844	0.0334386	1.85446	14.2669	11.2324	38.5645	0.367139	10.3647	14.2392	10.8739	37.1297	0.453414	0.727137	0.19171	14.3293	37.5021
APOF	1.40815	0.0226342	0.0620053	0.00191731	0.00379286	0.0022692	0.00240892	0.00179053	0.00344233	0.00337149	0.00210247	0.00520098	0.00245221	0.00227692	0.00227866	0.00269986	0.00588517
APOH	1.22561	0.062506	0.126527	0.390366	0.456757	0.325855	0.410826	0.345582	0.423373	0.497545	0.321881	0.423549	0.332218	0.332448	0.461851	0.455556	0.505786
APOL1	6.84808	0.000311154	0.00438314	0.00409818	0.0208429	0.0208617	0.114896	0.00304636	0.014974	0.0272028	0.0148499	0.132834	0.00281705	0.00386745	0.00366086	0.021087	0.119775
APOM	1.43744	0.125369	0.20833	0.00640893	0.0154238	0.00519018	0.0107457	0.00362677	0.00855806	0.00889679	0.00507703	0.0173948	0.00618933	0.00438624	0.00356817	0.0113206	0.00995405
APP	19.9097	0.179704	0.274279	70.8797	98.5853	99.9476	95.3658	4.95162	100.629	99.3123	109.676	94.2617	4.82791	57.1943	2.19269	113.088	97.7415
APPL2	5.16189	0.00959216	0.0332992	0.21976	0.56175	0.76732	1.18641	0.109091	0.485721	0.945468	0.563114	1.67563	0.0833369	0.266074	0.110269	0.309197	0.996955
APRT	2.64818	0.000283332	0.00418733	0.0695165	0.186559	0.184169	0.165488	0.0624913	0.145299	0.206928	0.0909678	0.16745	0.0512573	0.0881375	0.108412	0.114697	0.18186
ARAF	1.28592	0.292441	0.398511	0.426081	0.956078	0.611278	0.887488	0.76945	0.931224	0.59613	0.727692	0.844752	0.614421	0.745717	0.395377	0.790096	0.99
AREG	1074.31	0.00379236	0.0170802	5.14867	666.195	646.228	531.97	0.495171	645.244	659.487	65.9774	549.585	0.484611	33.6982	0.620714	75.4422	515.061
ARF6	2.36215	0.0795631	0.150819	0.15717	0.262084	0.210706	0.356729	0.0862639	0.163663	0.236498	0.182453	0.321034	0.0892008	0.114491	0.0333216	0.194023	0.338025
ARFIP1	1.51856	0.0243268	0.0651479	1.51771	2.46178	1.50754	4.3235	1.34639	2.04457	3.09406	1.19889	3.81531	1.211	0.788892	1.50587	1.98825	5.94551
ARG1	0.873331	0.867486	0.90265	0.0189915	0.0165859	0.0146039	0.0138334	0.0143262	0.0285374	0.0155042	0.0183344	0.0140889	0.0202659	0.0203504	0.0174504	0.0194768	0.0154741
ARG2	1.96469	0.0131709	0.0417828	1.74836	2.33723	1.6057	16.5436	1.18962	2.04118	2.91865	1.53092	20.0482	1.18526	1.79378	1.77375	2.40227	20.2718
ARHGAP1	1.58173	0.0868424	0.159789	0.854291	0.926267	0.922934	1.10995	0.585605	0.948882	1.06267	0.575625	1.57789	0.551602	0.621661	0.805022	0.916559	1.33117
ARHGAP30	1.19872	0.00203656	0.0112743	0.764241	0.913325	0.787253	1.22035	0.779489	0.832372	1.15229	0.811858	1.36595	0.749552	0.861427	0.916115	1.05841	1.57276
ARHGAP45	0.875513	0.575525	0.670757	0.652161	0.605878	0.548742	0.351063	0.680516	0.62916	0.570975	0.45075	0.782249	0.512954	0.677409	0.55567	0.49339	0.763183
ARHGAP5	1.41932	0.000233609	0.0038671	0.550418	0.662044	0.778895	1.14021	0.531448	0.717723	0.850038	0.57264	1.06186	0.483605	0.713606	0.623257	0.754295	1.12818
ARHGEF1	14.2254	0.000161624	0.00376719	0.0636057	0.798077	0.770411	0.790534	0.0541573	0.527155	0.773836	0.155577	0.87904	0.0479243	0.0728766	0.0538093	0.144656	0.808489
ARHGEF10	2.01531	0.00155744	0.00950396	0.537784	0.842121	0.700909	2.22191	0.451469	0.596585	0.912692	0.943765	1.92492	0.45288	0.485485	0.54977	1.18945	2.3692
ARHGEF12	3.25758	0.0104949	0.0355878	1.04688	1.82147	1.91004	4.88785	0.492843	1.38626	1.99405	1.60525	4.82758	0.586336	1.31786	0.716978	2.0025	5.73185
ARHGEF5	44.2529	0.00610008	0.0239336	0.278587	3.54184	3.57489	10.4194	0.0800364	2.47255	4.43274	0.818299	10.9102	0.044554	0.335969	0.110591	0.958467	13.4786
ARID3A	0.841188	0.375836	0.483525	1.01713	0.726835	0.637634	0.742776	0.883009	0.974207	0.546237	0.979896	1.19541	0.796254	0.684015	1.21765	0.653292	0.832718
ARID4B	9.94106	0.000469384	0.00523668	2.17317	13.0928	12.549	33.5467	1.26234	10.8905	12.6442	4.58652	35.8649	1.18542	2.11624	1.38847	4.62643	27.997
ARL13B	19.9539	0.000129486	0.00376719	0.53296	6.04398	6.24629	12.1308	0.302897	3.74509	6.93021	1.28994	13.1692	0.265577	0.863878	0.632308	1.04819	13.1364
ARL2BP	8.34551	0.000192959	0.00376719	0.978945	6.48632	5.97111	13.3892	0.614038	4.26457	7.80825	2.08768	16.4818	0.715488	0.898381	0.922423	2.74842	15.8345
ARMCX2	3.82034	0.00446722	0.019254	0.644655	1.18575	1.74969	3.52445	0.358389	1.38348	1.4281	0.608867	2.43919	0.362135	0.70125	0.680091	1.0025	3.65862
ARNT	1.23328	0.0278357	0.0720032	1.14639	1.41382	1.3551	3.80448	0.829205	1.30116	1.99751	1.07162	4.154	1.20297	0.984525	1.07975	1.43505	4.57065
ARNTL	1.54489	0.0306443	0.076985	1.40483	2.2236	2.00667	4.00583	1.08726	1.33321	1.94814	1.17829	5.19024	1.26103	1.1487	1.30044	1.02505	4.70893
ARSA	6.60656	0.0162243	0.0483422	17.5148	60.2922	63.1364	51.3254	7.77693	56.3913	61.9787	32.9567	55.3534	8.37855	15.0282	2.24871	38.5271	55.4456
ARSB	36.2422	0.0083911	0.0303204	0.795095	12.569	14.9575	8.48139	0.230766	8.16583	13.9143	2.67289	8.4761	0.179294	0.875452	0.0283168	2.53362	8.36346
ART3	1.89513	0.131497	0.215935	0.0711743	0.0727807	0.0878326	0.071978	0.0383588	0.0568932	0.0846879	0.0671206	0.0899396	0.038404	0.0705114	0.0430662	0.0904648	0.129839
ART5	1.29648	0.0727434	0.141188	0.894033	0.985071	1.1591	1.21008	0.677316	1.03756	1.12124	1.10328	1.22833	0.967209	1.13974	1.36632	1.29756	1.44383
ARTN	0.727743	0.594538	0.684726	16.3781	5.38707	5.75813	1.6867	1.75637	3.90034	5.94015	1.76908	1.63751	2.57576	5.7041	0.809498	1.86814	1.87449
ASAH1	113.961	0.00312447	0.0149229	3.76252	86.1274	91.9897	243.842	0.579427	55.7809	102.686	72.3239	245.078	0.75576	2.11624	0.439947	77.7031	231.024
ASAH2	0.858446	0.293852	0.399688	0.00547586	0.00587498	0.000888525	0.00814426	0.00796009	0.00344543	0.00430491	0.00683331	0.0135159	0.0107092	0.00122492	0.0108896	0.00991755	0.0129653
ASGR1	1.36226	0.292014	0.398115	0.0689455	0.0854486	0.0526581	0.0442003	0.0401293	0.0408392	0.0670555	0.0558151	0.0821554	0.0422384	0.0533636	0.0586673	0.0575396	0.12807
ASGR2	1.1162	0.143305	0.230155	0.272136	0.256833	0.271966	0.341108	0.21173	0.289935	0.34707	0.240715	0.23279	0.243653	0.234003	0.235435	0.342363	0.370232
ASPN	1.13761	0.238399	0.338489	0.230446	0.247174	0.315738	0.287414	0.243332	0.212009	0.318243	0.270462	0.276816	0.295023	0.23123	0.324502	0.270856	0.636795
ASPSCR1	7.11666	0.0132045	0.0417828	0.296355	1.00647	0.593163	4.34092	0.0786069	0.670031	1.05052	0.392374	5.70568	0.0941497	0.191259	0.190611	0.5837	5.40127
ASRGL1	60.9393	0.0353525	0.0847012	1.64718	15.6241	13.7152	32.2427	0.118052	12.2542	17.3288	8.08697	37.3983	0.225063	2.31787	0.0038434	8.4123	37.5229
ASS1	7.81854	0.000282227	0.00418733	0.0420019	0.437059	0.328394	0.732449	0.045988	0.285488	0.385767	0.121852	0.964999	0.0294314	0.037442	0.0393443	0.135147	0.797192
ATF2	3.68203	0.00148673	0.00922656	0.508634	1.91229	1.8728	3.34197	0.518063	1.20723	2.08046	0.514449	3.88846	0.421616	0.372187	0.544914	1.03692	3.94029
ATF4	1.25762	0.0752451	0.144603	1.46044	1.68284	1.32675	3.4426	1.06999	1.36028	1.73291	1.03283	3.98064	1.08162	0.989039	1.18863	1.24014	3.4909
ATG16L1	17.7371	0.000359678	0.00467261	0.0954243	1.78955	1.69255	11.1386	0.0933439	1.30306	2.25902	0.353308	15.1674	0.0957356	0.11596	0.150601	0.467293	11.6924
ATG4A	1.19507	0.960911	0.971211	0.686818	0.332264	0.543933	0.484208	0.349484	0.38138	0.451595	0.332218	0.607771	0.37788	0.415753	0.599238	0.419749	0.54085
ATOX1	197.348	0.0549072	0.115964	6.65944	57.8522	61.7043	85.7759	0.293148	47.3831	67.8887	26.3312	85.2897	0.264988	11.1564	0.478271	30.0439	85.5977
ATP1B1	0.994126	0.544502	0.644952	0.859756	0.808657	0.899441	0.823819	0.584146	0.747476	0.971509	0.591602	1.39619	0.813436	0.624988	0.63653	0.607898	1.2683
ATP1B2	1.08245	0.300062	0.406244	1.25119	1.35435	1.12039	1.39146	1.26365	1.67365	1.42979	1.32869	1.24487	0.734228	1.34071	1.42119	1.15894	1.42692
ATP1B3	1.19003	0.15963	0.25059	0.64078	0.782303	0.82188	0.68392	0.635868	0.800959	0.533626	0.5544	0.612168	0.59107	0.465644	0.756703	0.876363	0.881908
ATP1B4	1.11126	0.995028	0.996051	1.39455	1.04037	1.07103	1.05841	0.963796	1.17829	1.33858	0.854232	1.03742	0.921911	0.990892	1.07639	1.09043	1.13304
ATP2B4	1.15221	0.707703	0.778507	1.51393	1.30613	1.01924	1.082	0.939067	0.911112	1.06245	1.07103	1.39697	0.888904	1.19889	0.994884	1.31668	1.63875
ATP5F1D	1.11705	0.0663923	0.132287	0.920188	1.06194	1.63728	4.42354	1.09028	1.05804	1.67493	1.2179	7.36865	1.1343	0.807369	1.02073	0.778355	6.37268
ATP5IF1	79.4348	0.000461106	0.00523668	3.91795	107.374	99.1747	95.3526	1.2485	108.421	112.712	92.0152	103.401	1.15005	17.6048	1.1756	105.332	96.8715
ATP5PO	0.595883	0.0392616	0.0908996	1.72142	1.31176	0.0380991	0.835609	1.08922	0.448009	1.52372	1.38357	0.951252	1.47939	0.649139	0.881541	0.384219	0.911175
ATP6AP2	1.81756	0.0928557	0.167232	0.266979	0.273024	0.362487	0.525951	0.150215	0.268948	0.273479	0.213114	0.583781	0.134941	0.206555	0.169611	0.254282	0.551449
ATP6V1D	1.14735	0.0281925	0.0725828	1.19939	1.36311	1.0896	1.9441	1.11636	1.09194	1.53145	1.13571	1.53815	1.10084	1.22247	1.13603	1.28085	2.0929
ATP6V1F	4.28086	0.00064156	0.00593487	1.19665	4.42292	4.28383	8.67883	1.00069	2.5649	4.51461	1.68728	13.2397	0.802793	1.28806	0.990343	2.69465	13.8211
ATP6V1G1	23.9209	0.00337315	0.0157252	1.06932	10.157	8.11561	43.5862	0.339269	6.74538	15.094	5.32581	58.3395	0.210166	1.74352	0.268092	7.98892	60.092
ATP6V1G2	2.32286	0.00421454	0.018421	0.409348	0.755184	1.91149	2.11433	0.362612	0.950857	1.42909	0.918658	3.60151	0.552712	0.424342	0.330793	0.595676	3.05781
ATRAID	26.4519	0.00478171	0.0201687	0.61553	5.40015	5.53775	8.45673	0.171669	3.80712	5.40652	1.78472	9.23492	0.20415	0.736981	0.174198	2.00875	7.81909
ATRN	2.61571	0.093757	0.168606	41.8426	58.9206	53.9107	81.8324	17.0169	52.6843	54.3083	51.2614	82.1165	20.7624	42.5946	8.69569	59.4374	75.2907
ATXN10	33.0024	0.0214873	0.059533	1.41853	13.952	17.0087	28.6269	0.152629	10.4824	13.9085	4.1005	27.7266	0.42144	0.335829	0.854587	3.99252	29.3482
ATXN2	12.5908	0.000210837	0.00385061	0.447885	4.38781	4.17536	11.2395	0.293473	2.92797	6.46791	0.717475	13.0837	0.331619	0.509587	0.53611	1.37326	17.837
ATXN2L	3.67209	0.00154665	0.00948555	0.629859	2.28881	2.3227	4.62355	0.623301	1.70965	3.31912	0.798409	5.08659	0.61818	0.649634	0.608656	0.845514	5.97981
ATXN3	166.78	0.0185801	0.0539322	0.560661	9.8902	10.1795	17.3709	0.059301	7.47721	11.5554	3.11299	19.1424	0.0442493	0.973667	0.0951403	3.17026	21.9295
AXIN1	1.66025	0.0696727	0.137048	0.602653	0.723217	0.670124	1.08983	0.416908	0.692171	1.01375	0.388611	1.0844	0.318419	0.512918	0.555285	0.600027	1.46856
AXL	0.938611	0.0639922	0.12891	48.7388	39.0676	41.9471	47.2552	45.0858	44.3635	38.9135	42.318	43.7133	45.0358	44.3204	42.3033	46.4659	40.1938
AZI2	2.19832	0.00241762	0.0125518	0.721264	1.17089	1.25458	3.33272	0.532628	1.16199	1.50964	0.792509	4.02168	0.504876	0.680138	0.744787	0.820628	3.92121
AZU1	2.83353	0.850165	0.891909	0.699599	0.0426119	0.0578275	0.035334	0.0139296	0.0406162	0.033347	0.0314216	0.03947	0.0118194	0.0319686	0.0143014	0.0494735	0.0468665
B2M	1.62845	0.0898424	0.163416	0.218711	0.275591	0.229951	0.287892	0.123407	0.247534	0.272381	0.218454	0.322127	0.167264	0.202318	0.146991	0.347576	0.400785
B3GAT3	1.18822	0.208572	0.306052	1.77018	2.18298	1.94396	1.96169	1.08282	1.72357	2.44901	1.7604	2.41999	1.63603	1.31951	1.73279	1.86413	2.05537
B3GNT7	1.53741	0.260818	0.365294	0.0111138	0.0141094	0.00613381	0.0194242	0.00503532	0.00766712	0.0132754	0.00657315	0.00799437	0.00645172	0.00991893	0.00586928	0.0197733	0.0123256
B4GALT1	49.3336	0.0108878	0.0362885	0.183239	2.24669	2.06809	2.85799	0.0391322	1.40075	2.35594	0.465451	3.52812	0.0419205	0.0564924	0.01533	0.563192	3.12813
B4GAT1	505.476	0.0956489	0.171139	3.7386	21.8597	23.8332	32.5752	0.0375459	18.7108	23.8911	20.1695	32.4692	0.0453423	3.90981	0.00744713	22.9194	32.8791
BABAM1	1.16821	0.146178	0.233103	1.55014	2.02834	1.30785	2.23504	1.15885	1.32418	1.24876	1.17927	3.34058	1.03211	1.35379	0.96413	1.65565	2.37627
BACH1	7.41476	0.000570966	0.00575494	1.09391	5.47478	5.30481	13.9985	0.715439	4.24452	7.80122	1.45297	16.343	0.71242	1.00354	0.900751	1.97643	16.2031
BAG3	20.4269	0.000106729	0.00376719	0.0302672	0.372136	0.392673	1.36396	0.0174903	0.218106	0.539278	0.128096	1.77571	0.0182179	0.0382711	0.0312457	0.141699	2.32753
BAG4	63.7344	9.02449e-05	0.00376719	0.605081	24.6019	21.9538	109.296	0.206842	14.6548	29.1677	5.56932	131.982	0.344458	1.59427	0.340281	6.72437	119.23
BAG6	19.3586	0.00367235	0.0167201	0.184233	1.28156	1.13171	3.43046	0.0591778	1.1456	1.66659	0.539427	4.81989	0.0552378	0.266942	0.0290927	0.516951	5.25795
BAIAP2	16.547	0.0346844	0.0837403	12.1316	26.4244	31.6164	190.124	1.9107	20.7336	28.1273	45.0545	211.835	1.63444	29.0728	5.02875	45.5033	186.044
BAMBI	1.29711	0.0832235	0.155333	0.986369	1.2844	1.43973	1.5016	0.709562	1.17016	1.27943	0.972048	1.78547	1.02584	0.734432	1.12967	1.18731	1.46693
BANK1	1.16934	0.578714	0.672694	0.33941	0.192576	0.234897	0.3067	0.253402	0.336855	0.357769	0.201814	0.449564	0.230095	0.253051	0.296314	0.235109	0.579468
BAP18	22.8877	0.000258559	0.00406327	0.0960747	1.50212	1.67203	9.44794	0.0417321	0.906199	1.80713	0.404553	10.4469	0.06563	0.142744	0.0617935	0.432778	10.0359
BATF	1.24998	0.130717	0.215293	0.245144	0.283594	0.384805	0.280253	0.327939	0.306318	0.492126	0.329671	0.249325	0.287673	0.359584	0.42004	0.369642	0.394555
BAX	13.6611	3.55885e-05	0.00376719	0.145885	2.45547	1.87099	10.6723	0.186882	1.45781	2.58991	0.955945	15.0501	0.143936	0.742107	0.264878	1.99294	20.6647
BCAM	12.6503	0.0230054	0.0627126	27.457	128.685	129.967	103.99	9.31916	140.099	127.195	97.8771	112.377	10.0547	151.829	143.848	104.713	109.889
BCAN	1.16409	0.370341	0.478985	0.0592435	0.0693914	0.0555296	0.0530207	0.0478745	0.0475537	0.0847819	0.0316972	0.0557301	0.047235	0.0438615	0.0847819	0.0598668	0.0633066
BCAT1	65.1368	0.0652308	0.130685	24.8453	131.562	125.993	143.998	1.28904	119.279	141.848	85.5265	161.579	1.93428	40.6561	1.58777	98.3464	166.641
BCAT2	1.69749	0.226018	0.325284	1.15005	1.07014	0.988423	1.48823	0.582286	0.855892	0.931159	0.848155	1.37459	0.461307	0.983979	1.24496	0.819889	1.55326
BCHE	1.27757	0.689202	0.76424	0.0144308	0.0176547	0.0097411	0.0133733	0.00859373	0.0101421	0.0109791	0.0124777	0.0126073	0.00827514	0.00885925	0.00839997	0.0127452	0.00744764
BCL2	13.1765	0.000580526	0.00576698	0.254388	2.65185	2.25777	8.78231	0.150298	2.10002	3.25577	0.63812	11.107	0.171348	0.218454	0.121675	0.759383	8.71802
BCL2L1	1.94396	0.0600767	0.122886	0.275419	0.726785	0.535404	1.68086	0.0932599	0.415984	0.660898	0.389285	2.57701	0.33854	0.320012	0.330312	0.43712	3.29528
BCL2L11	3.36919	0.27838	0.384185	3.69942	3.27978	3.30901	3.99086	1.05981	3.51908	3.85011	4.30944	3.78685	1.11729	1.8	0.594645	3.76435	4.11645
BCL2L15	1.26734	0.142502	0.229116	0.0597963	0.0802364	0.0633242	0.0757821	0.0630133	0.0858999	0.0481607	0.0492818	0.0799089	0.0434289	0.0895105	0.0738018	0.0858106	0.0601205
BCL7A	1.41578	0.104857	0.183202	1.15533	1.75078	1.51005	3.26187	0.997715	1.53869	2.01377	0.574668	3.2664	1.08681	0.582851	1.12342	1.00014	2.80344
BCL7B	1.08892	0.105418	0.183743	0.877578	1.22205	0.954687	2.62224	0.545972	0.859637	1.39833	0.955614	3.57341	1.03562	0.932968	0.600277	0.84569	3.11882
BCR	2.75853	0.00178573	0.0104032	0.363544	1.00285	0.970365	2.3633	0.265779	1.05168	1.31887	0.377828	2.49597	0.399398	0.429551	0.37501	0.485149	2.61444
BDNF	92.6488	0.0111706	0.036978	0.0903081	1.60125	1.27544	4.55958	0.0137664	0.874118	1.61284	0.517561	4.57953	0.0102673	0.0307792	0.00620437	0.505331	3.87259
BECN1	4.45523	0.0019557	0.0109933	0.3232	1.34174	1.2647	5.20356	0.242642	0.979692	2.17016	0.412681	6.03059	0.28387	0.328394	0.218227	0.522245	5.39865
BEX3	0.789713	0.113678	0.194885	1.59483	0.661036	0.962928	0.678255	1.01579	1.11026	0.934716	0.831853	0.882703	1.18362	1.12334	0.704172	1.04268	1.10137
BGLAP	1.30776	0.0553396	0.116456	0.0108617	0.013947	0.0116212	0.0112331	0.00858004	0.00759887	0.0119553	0.0112191	0.00898728	0.00902036	0.012113	0.0147709	0.0117965	0.022373
BGN	3.19718	0.199873	0.295214	0.196296	0.300492	0.285963	0.506664	0.0929372	0.167996	0.284421	0.331435	0.563075	0.059871	0.0246187	0.0224678	0.297137	0.434522
BHLHE40	1.11922	0.198187	0.293356	0.905069	0.81609	1.05636	1.81416	0.59107	1.01298	0.991854	0.542728	1.69796	0.935753	0.929805	1.11667	0.940109	1.13619
BHMT2	1.21142	0.318614	0.425839	1.80288	2.19117	1.62417	1.45307	1.34071	1.59704	1.82551	1.24868	1.56906	1.15061	1.35971	1.89855	1.81869	2.06508
BID	1.16433	0.517116	0.619479	0.0776161	0.134232	0.110828	0.0869181	0.0812493	0.0949624	0.11282	0.0534228	0.0741351	0.0926028	0.0766644	0.0634208	0.094601	0.114522
BIN2	1.13997	0.17576	0.27014	1.04442	1.04834	0.784421	1.11814	0.756913	1.04986	1.2828	1.08553	1.2308	0.952242	0.722215	0.962261	1.55963	1.64741
BIRC2	3.17224	0.030657	0.076985	0.404777	0.688248	0.772122	1.23328	0.181923	0.478735	0.815298	0.203514	1.95112	0.21696	0.357595	0.279593	0.432239	1.58755
BLMH	10.1471	0.00252934	0.0129479	4.30765	19.8065	20.8229	29.2771	1.95193	14.9016	22.4805	13.8192	35.4595	1.88009	7.34315	2.06265	14.5576	34.4278
BLNK	0.934781	0.948126	0.962095	0.474408	0.612847	0.391667	0.330151	0.343052	0.183493	0.315826	0.305702	0.283988	0.181885	0.348468	0.33854	0.208093	0.320679
BLOC1S2	0.85696	0.351877	0.460967	1.20197	1.03534	0.757911	0.47794	0.772175	1.63376	0.758174	0.398983	0.760068	1.05731	0.924215	0.906074	1.19292	0.926524
BLOC1S3	1.63207	0.00916517	0.0322466	0.799129	1.30423	1.34509	1.62282	0.677128	1.26313	1.31686	0.964598	1.78869	0.859101	0.691691	0.726936	0.780895	1.38204
BLVRB	13.8951	0.00262173	0.0132583	1.69784	10.4288	11.4565	12.9933	0.75054	8.81891	13.2977	3.54282	11.2021	0.703245	2.46895	0.849921	4.72856	10.923
BMP10	0.873633	0.682708	0.759922	0.0750762	0.0538578	0.0482308	0.0509526	0.0488228	0.0558306	0.0486404	0.0417871	0.0666385	0.0616481	0.0525196	0.0637558	0.0553566	0.112922
BMP4	0.883989	0.98612	0.990185	0.00885127	0.0110279	0.00632421	0.0076443	0.00899351	0.00980953	0.0100177	0.00654768	0.00657816	0.00876215	0.00782442	0.00752757	0.00789798	0.0248467
BMP6	0.96607	0.828265	0.875278	0.0779558	0.0566414	0.123536	0.072283	0.0563242	0.0782156	0.168206	0.0852297	0.0945814	0.0748217	0.034456	0.014675	0.0705114	0.0513568
BMPER	136.627	0.000153293	0.00376719	0.0484319	3.90007	3.63889	3.32372	0.0206531	2.57255	4.40182	0.430624	4.53814	0.024327	0.0342465	0.0194242	0.530564	3.38816
BNIP2	1.5966	0.00836791	0.030309	1.80638	2.57059	2.79723	2.95406	1.61004	2.4519	3.46799	1.1475	3.13529	1.40903	1.67029	1.81114	2.30298	4.46327
BNIP3L	5.73622	7.94072e-05	0.00376719	0.609966	5.39903	4.12816	11.4058	0.890446	3.9622	5.44828	1.57309	12.6714	0.719666	1.04297	1.31267	2.58704	13.1921
BOC	2.22237	0.258021	0.362072	0.0602498	0.0651451	0.0471565	0.0305857	0.0149999	0.0838236	0.0924617	0.0174105	0.0804201	0.0284151	0.0631488	0.0508362	0.0374082	0.109583
BOLA1	11.2832	0.00421609	0.018421	0.507929	3.06142	3.17422	6.74024	0.16304	2.18859	3.90007	0.728045	6.82297	0.271326	0.367394	0.34047	0.94063	7.23754
BOLA2_BOLA2B	69.3296	0.000516807	0.00557072	0.211071	5.90239	5.18305	11.3357	0.0748476	5.18916	8.29418	1.63433	11.2863	0.0564102	0.340281	0.06444	1.86788	11.6552
BPIFA2	1.06186	0.779537	0.835813	0.022277	0.0236552	0.0141869	0.0265471	0.0302421	0.0201958	0.0281465	0.019286	0.0512324	0.0154334	0.0238115	0.0179186	0.0152452	0.0347197
BPIFB1	2.42654	0.726008	0.79302	0.00892891	0.00407496	0.00357262	0.00502556	0.00144762	0.00453211	0.00374583	0.00234093	0.00355164	0.00151297	0.00261931	0.00172822	0.00367128	0.00457726
BPIFB2	1.62372	0.0551343	0.116192	0.0309353	0.0560983	0.0510728	0.0582984	0.0453894	0.0596101	0.0514816	0.05394	0.054587	0.0336185	0.0314761	0.0367248	0.0604925	0.0811087
BRAP	8.00222	0.0172052	0.0506965	0.094647	0.360957	0.290659	1.18764	0.0363223	0.247775	0.331275	0.110154	1.55251	0.0227593	0.10012	0.0373409	0.119783	1.01811
BRD1	1.13989	0.000557522	0.00567818	1.39959	1.5803	1.5389	1.56982	1.36075	1.53773	1.7125	1.35341	1.68716	1.34751	1.4566	1.48411	1.55111	1.92106
BRD2	5.2238	0.00931849	0.0325423	0.74976	2.88406	3.43093	94.5431	0.552099	2.09101	3.9463	0.808153	97.667	0.529866	0.567031	0.535404	0.92646	90.8869
BRD3	1.47877	0.0122016	0.039348	1.09946	1.62586	1.86891	5.95004	1.21723	1.37449	1.5696	1.18731	7.88549	1.0357	1.3144	1.14021	1.65485	6.41967
BRDT	0.937831	0.83999	0.88447	1.31121	1.4103	1.02669	0.989108	1.07646	0.946648	0.647881	0.921464	1.00954	0.628463	1.02747	1.11257	0.994677	1.21959
BRK1	10.8453	1.75393e-06	0.00256337	0.497407	3.88658	4.42599	6.18597	0.358365	3.187	4.05696	1.7219	6.93839	0.332171	1.95477	0.933939	2.3235	7.19004
BRME1	1.63955	0.0764033	0.146252	0.856663	1.1911	1.0357	1.15421	0.565304	1.25102	0.631739	0.83671	1.19906	0.672357	1.19342	1.10236	0.609078	0.791851
BRSK2	10.3138	0.000541239	0.00559876	1.43286	14.8697	13.293	67.126	0.99654	8.10999	21.3017	3.59726	81.6567	1.28886	1.57669	1.31367	4.16524	86.2588
BSG	10.4941	0.000849329	0.00676454	0.315126	1.74642	1.6473	7.27073	0.156974	1.29137	1.75394	1.21201	8.13307	0.146645	0.538829	0.0799976	1.29666	7.95631
BSND	1.29388	0.968797	0.977492	1.62383	1.24444	0.72417	1.0403	0.807201	0.911617	1.1591	0.5167	0.997093	0.775393	1.47284	1.14544	1.04601	1.04442
BST1	1.91295	0.105758	0.184116	0.33093	0.236498	0.266868	0.786872	0.158	0.229744	0.302247	0.585321	0.924471	0.121691	0.274485	0.115423	0.58715	0.970164
BST2	8.08193	0.0912168	0.164913	4.40487	5.29782	4.27552	14.3741	0.76493	4.09567	5.53813	11.5907	16.5287	0.691404	6.18211	0.84043	13.5761	17.401
BTC	1.80538	0.211539	0.30932	0.228395	0.357918	0.459648	0.317648	0.0332708	0.297611	0.292417	0.241819	0.691739	0.175945	0.243754	0.105711	0.372988	0.546048
BTD	1.72572	0.370999	0.479412	36.7634	39.8691	36.909	49.1255	17.5902	39.3475	39.7037	38.463	48.2916	22.9194	26.7469	4.54443	39.5526	45.2172
BTLA	1.35397	0.0129377	0.0412847	1.49692	1.85974	2.55921	6.36694	1.41206	2.62497	1.90185	1.35943	5.80743	1.18026	1.49061	1.00591	1.91189	5.82557
BTN1A1	1.88361	0.144285	0.231347	0.391586	0.382757	0.420944	0.669892	0.240199	0.452441	0.422113	0.486092	0.557831	0.139342	0.219912	0.369667	0.555785	0.746286
BTN2A1	3.57489	0.0529424	0.113359	7.52139	12.5012	12.4416	15.9347	3.37199	10.4999	13.4283	11.677	17.677	3.48027	6.11817	1.75394	12.1737	16.5264
BTN3A2	7.87238	0.0117951	0.0383933	0.242726	0.668408	0.608614	2.60792	0.0842663	0.472865	0.659708	0.742673	2.59548	0.0849054	0.117611	0.0698208	0.672497	3.13312
BTNL10	1.21108	0.737614	0.802662	1.30631	0.996264	1.14472	1.10305	0.903565	1.09429	1.08515	0.890199	1.04239	0.903127	0.985891	1.17568	1.13666	1.17072
C19orf12	50.3807	0.000465081	0.00523668	1.25797	28.9944	30.6688	56.5753	0.454106	19.473	27.9601	4.81121	65.6217	0.554977	1.01052	0.478503	5.21259	62.4098
C1GALT1C1	1.70114	0.00964032	0.033387	0.76631	1.09036	1.62315	2.30889	0.603406	1.29056	1.02186	0.954158	2.26844	0.640957	0.510648	0.480564	0.862921	2.45105
C1QA	2.26797	0.046885	0.103743	0.0172232	0.0267485	0.0242899	0.0367376	0.01071	0.0226648	0.0270749	0.0204409	0.0292747	0.00942103	0.0122159	0.010159	0.0229812	0.0308925
C1QBP	12.3986	0.00689624	0.026111	10.5319	68.4795	65.1593	44.7588	3.57044	91.9642	79.943	61.4312	35.8475	4.20469	26.1348	6.74865	52.1321	40.2189
C1QL2	1.20698	0.443627	0.552267	0.152386	0.255589	0.320079	0.168369	0.272854	0.228648	0.36658	0.264768	0.250642	0.202683	0.20483	0.160395	0.244635	0.24192
C1QTNF1	10.8506	0.0256771	0.067861	1.31476	16.9569	14.2748	3.84984	0.293351	15.3397	16.128	1.52912	3.79921	0.350139	1.76003	0.0817635	1.67644	2.82294
C1QTNF5	111.438	9.3671e-05	0.00376719	0.0691225	7.19253	6.60931	4.30407	0.038404	5.05146	6.42769	1.15749	5.35691	0.0386229	0.061269	0.0270393	1.54435	3.53277
C1QTNF6	0.931999	0.751615	0.813693	1.65749	1.3535	1.25379	1.27315	1.49765	1.365	1.99018	1.14298	1.56049	1.30143	1.39581	1.58096	1.92546	2.36199
C1QTNF9	1.08591	0.938931	0.955604	0.0162401	0.0160765	0.0176352	0.0137226	0.0177505	0.0178801	0.0179074	0.0187041	0.0222261	0.0150833	0.0166124	0.0124242	0.0116639	0.0187444
C1R	17.9673	0.142989	0.229774	58.4163	102.288	99.4225	131.152	3.44714	102.048	107.874	104.481	128.338	5.81508	76.4423	0.960262	116.275	127.743
C1RL	77.2841	0.0296961	0.0753486	4.21666	40.8482	33.9185	72.1536	0.334969	32.3681	36.9935	23.2636	78.9846	0.43888	5.84701	0.367649	32.1913	65.2814
C1S	25.5349	0.137118	0.222195	42.8018	120.693	108.113	82.6418	1.88518	103.458	105.522	80.7338	81.5097	3.23642	41.3209	0.75054	96.6033	67.1958
C2	3.73783	0.017323	0.0509038	0.00235118	0.00565797	0.00571235	0.00591298	0.00106443	0.00358801	0.00326387	0.00372511	0.00850838	0.00151371	0.00160902	0.0019249	0.00646022	0.00912917
C2CD2L	1.46734	0.11603	0.197412	0.813605	1.23012	0.503827	0.884908	0.490457	0.698484	0.663561	0.512349	1.44623	0.603071	0.723969	1.10519	1.15213	1.61956
C2orf69	6.86043	0.00045572	0.00523668	0.757963	4.78826	3.75627	16.6818	0.369053	2.79491	5.93151	2.2035	19.0379	0.547526	0.832891	0.526535	2.76025	21.061
C3	64.3157	0.000309395	0.00438314	0.0946863	5.79778	6.06035	3.82246	0.0444923	5.86447	5.85513	2.15218	4.3331	0.0594327	0.143408	0.0085131	2.76063	3.4536
C4BPB	5.57279	0.309394	0.416107	0.11625	0.0784491	0.0671113	0.0602749	0.00889432	0.0976389	0.0923848	0.127053	0.0816049	0.0146435	0.101616	0.00790784	0.139245	0.0718534
C5	1.07564	0.763313	0.822397	0.499861	0.474079	0.563505	0.542427	0.575226	0.473948	0.633273	0.395761	0.614464	0.457708	0.515913	0.547488	0.484477	0.537673
C7	0.93504	0.362374	0.470764	0.121548	0.105873	0.0969779	0.116322	0.104003	0.092372	0.110782	0.0997942	0.116129	0.117791	0.106086	0.112766	0.123006	0.110139
C7orf50	54.5875	1.7191e-05	0.00376719	1.30622	48.3418	51.7792	107.739	0.870732	30.3621	62.2585	18.3868	111.825	0.885583	3.51567	1.06238	19.504	123.957
C8B	0.901188	0.529114	0.630237	0.359484	0.308128	0.266868	0.276145	0.276337	0.321235	0.391912	0.26497	0.369591	0.33483	0.301745	0.389798	0.231551	0.242071
C9	3.11062	0.0871338	0.160184	0.0246614	0.140214	0.00726309	0.0415704	0.0223559	0.0508714	0.0994558	0.0695406	0.0785361	0.00715665	0.0082157	0.0255772	0.073674	0.118956
C9orf40	6.95669	0.000836428	0.00674059	0.161175	1.12124	1.16959	4.0832	0.100245	0.938221	1.48072	0.334273	5.43809	0.165695	0.17199	0.0974361	0.469989	4.38416
CA1	1.92706	0.010906	0.0363079	0.0124449	0.0252215	0.0233408	0.0234284	0.0121576	0.0249901	0.0145484	0.0290584	0.0205431	0.0107957	0.0100414	0.00566307	0.0277667	0.0325545
CA11	25.1659	0.0832728	0.155333	1.01115	3.70301	4.21753	2.3794	0.122351	3.49647	3.99972	3.07908	2.23535	0.0863895	0.963863	0.0906217	3.15622	2.22345
CA12	7.96569	0.0217578	0.0599981	0.0220757	0.0641147	0.093655	0.103701	0.0107464	0.0977811	0.0915307	0.0170912	0.0856027	0.00645306	0.0300873	0.0251814	0.0348934	0.131634
CA13	30.3768	0.0243986	0.0652491	5.76252	29.4134	35.3613	76.2518	0.873876	24.5525	32.494	19.4217	79.5616	0.968283	6.19971	0.481264	19.6547	80.3541
CA14	0.808545	0.352325	0.461194	0.00622979	0.00235379	0.00294544	0.0044784	0.00399137	0.00277173	0.00706448	0.00446786	0.00348796	0.0055258	0.00366036	0.00584168	0.00665983	0.00704053
CA2	18.9011	0.00109793	0.00760698	0.178822	1.36737	1.44914	3.09577	0.0744337	1.40688	1.86322	0.614081	4.63606	0.059954	0.549008	0.0778262	0.859697	4.38021
CA3	1.51026	0.115242	0.19676	0.0211178	0.0295951	0.0209908	0.0203716	0.0155839	0.0235358	0.0348983	0.0170498	0.0305963	0.0108234	0.0162209	0.018721	0.0332662	0.0351118
CA4	1.10244	0.351994	0.460967	0.0778478	0.0849466	0.0683081	0.0674097	0.0677423	0.0876866	0.0820928	0.054255	0.0813621	0.0738018	0.0756981	0.0752638	0.0859535	0.105076
CA5A	1.32391	0.673141	0.751563	0.273801	0.111398	0.176019	0.171051	0.0829163	0.179431	0.196364	0.0728312	0.225422	0.135531	0.123493	0.231984	0.225891	0.335457
CA6	1.51351	0.0417698	0.0950141	0.0489584	0.0473071	0.0361941	0.0779234	0.0345397	0.0508961	0.106012	0.0629653	0.0571858	0.0376189	0.055349	0.045292	0.0569366	0.0623486
CA7	1.10634	0.911102	0.934111	0.979488	0.998961	0.766682	1.12	1.20222	1.19773	1.07512	0.866097	0.965535	1.01234	1.20439	1.16586	1.21436	1.34248
CA8	1.05629	0.7989	0.851636	1.48103	1.63807	1.3036	1.65634	1.53421	1.35266	1.39407	1.42761	1.60703	1.5214	1.62225	1.48875	1.67272	1.66532
CA9	1.8264	0.000624265	0.00590527	0.0199192	0.0362117	0.0250369	0.0415358	0.0223187	0.0436432	0.0363803	0.0242848	0.0454177	0.0185132	0.02337	0.0199717	0.0425794	0.0502546
CABP2	1.27059	0.392175	0.500579	0.483504	0.456536	0.365008	0.297178	0.315344	0.461819	0.65013	0.563935	0.346013	0.331321	0.300409	0.351038	0.765991	0.420973
CACNA1C	1.08998	0.214868	0.313403	1.36812	1.39088	1.28058	1.46581	1.29522	1.1088	1.54832	1.04884	1.55855	1.13674	1.31339	1.59074	1.41177	1.88139
CACNA1H	0.827195	0.141632	0.227969	0.915036	0.846335	0.689967	0.5508	0.719467	0.396667	0.579628	0.752154	0.881908	0.786108	0.437241	0.598117	0.650265	1.26953
CACNB1	1.13579	0.141591	0.227969	1.15749	1.01157	1.18239	1.46348	0.79218	1.21462	1.65141	1.11876	1.62992	1.0694	0.862981	1.16853	1.65829	1.4026
CACNB3	4.72823	0.0023979	0.0124939	0.887611	2.44003	2.21438	8.83604	0.468331	1.35632	2.5953	1.29792	11.7558	0.429729	1.38992	0.674645	1.53411	13.5423
CACYBP	489.003	0.00425642	0.0185694	1.83121	103.795	110.072	204.832	0.177624	79.4789	118.095	56.5518	240.368	0.212259	4.41465	0.395404	63.8228	191.434
CADPS	0.965334	0.566979	0.663442	0.809162	0.651619	0.72744	0.770945	0.79863	0.722315	0.784856	0.891558	0.914338	0.583741	0.730522	0.835957	0.694333	0.881297
CALB1	3.93947	0.0328016	0.080733	0.0756194	0.154802	0.161589	0.468461	0.0226868	0.118249	0.158659	0.0998911	0.356902	0.0392953	0.0629086	0.0547385	0.110223	0.473751
CALB2	2.67474	0.0157016	0.0471694	0.320168	1.11342	0.856366	5.36582	0.11714	0.872665	0.638695	0.787581	6.35239	0.35116	0.26709	0.269863	0.765673	7.17013
CALCA	0.95694	0.482082	0.588362	0.0408109	0.0394071	0.0417176	0.0242798	0.0331787	0.0359516	0.0290101	0.0245098	0.0391756	0.0430006	0.0390536	0.0486809	0.0313563	0.0507306
CALCB	1.15253	0.253253	0.356751	0.214984	0.2527	0.262047	0.221396	0.190004	0.180216	0.283476	0.182542	0.194859	0.192096	0.139932	0.209758	0.238391	0.283791
CALCOCO1	43.6316	0.000779666	0.00654875	0.198939	3.19032	2.81806	9.32239	0.0607951	1.97329	3.59627	1.15573	11.7216	0.0645876	0.298313	0.061218	1.46612	10.2461
CALCOCO2	23.5328	0.00154918	0.00948555	0.902939	7.12456	6.2819	30.8158	0.25726	4.38051	9.78723	6.95138	40.2021	0.30275	1.4573	0.350746	7.5606	32.2159
CALY	0.87697	0.655788	0.736691	1.07059	1.11234	1.48052	0.877031	1.13666	0.938872	1.04674	0.754033	0.917703	0.777977	0.879344	1.42979	0.934133	1.47458
CAMKK1	0.922934	0.916171	0.938321	0.470902	0.193338	0.448755	0.53248	0.169212	0.186908	0.213159	0.272136	0.22811	0.253086	0.223168	0.233582	0.398541	0.383766
CAMLG	1.81491	0.0512282	0.110754	0.561322	0.809106	0.881908	2.52573	0.213159	0.650671	1.01579	0.679997	2.9512	0.44581	0.391721	0.340305	0.724622	3.42048
CAMSAP1	329.698	7.42237e-05	0.00376719	0.240899	47.875	48.5265	107.583	0.145209	32.0488	58.9901	7.08123	131.343	0.0515887	0.75576	0.270819	9.04926	142.192
CANT1	31.435	0.143686	0.23064	3.98616	9.20935	9.17876	8.41755	0.234425	8.20441	8.95318	5.69541	9.1337	0.267776	2.64708	0.0590549	6.52646	9.41525
CAPG	133.5	0.0172841	0.0508777	0.178488	2.70795	2.87687	4.44474	0.0202842	1.98866	2.74005	1.44443	4.3702	0.0182951	0.285072	0.0275062	1.63853	3.8971
CAPN3	1.06807	0.28812	0.394461	0.58593	0.650942	0.497994	0.55567	0.555978	0.676377	0.656379	0.563544	0.477013	0.593245	0.716084	0.588005	0.625811	0.778301
CAPS	3.96329	0.00058128	0.00576698	0.0529179	0.209729	0.217186	1.32354	0.0450322	0.137119	0.278008	0.154835	1.44493	0.0581209	0.0687832	0.0735159	0.175958	1.39949
CARHSP1	3.20073	0.00199269	0.011137	0.137442	0.889212	0.690972	1.35679	0.256317	0.901563	0.625681	0.599944	1.77941	0.21588	0.287453	0.141945	0.597868	1.9681
CASC3	10.8837	0.000588675	0.00576698	0.706274	8.18453	7.68689	15.5668	0.75278	5.69581	12.3326	1.30812	22.7343	0.634547	0.713309	0.727894	1.81693	23.3816
CASP1	2.93691	0.189531	0.284247	0.0327378	0.118684	0.0472809	0.199824	0.00834079	0.0848995	0.146057	0.052269	0.125599	0.0794505	0.0735261	0.096148	0.0528446	0.233938
CASP10	1.08192	0.544557	0.644952	0.910544	0.541037	0.257456	1.0568	0.500069	0.59957	0.599071	0.436423	0.267127	0.445192	0.375296	0.545027	0.851336	0.402316
CASP2	1.96455	0.00569447	0.02266	0.207718	0.370129	0.440862	0.597578	0.188404	0.310981	0.431909	0.161858	0.521016	0.144336	0.211716	0.192496	0.243214	0.561555
CASP3	116.171	0.0557939	0.116991	14.441	97.0866	93.9551	142.045	0.72744	78.9573	109.274	57.1072	158.815	0.808769	28.0281	1.14457	62.237	162.489
CASP4	1.41608	0.0713798	0.139209	0.0464718	0.067808	0.0584522	0.0499075	0.0453077	0.0363374	0.0665001	0.0600705	0.0734599	0.056559	0.0590385	0.071978	0.0658077	0.0673303
CASP7	4.40579	0.000641607	0.00593487	0.426229	1.38645	1.23696	7.58106	0.264053	1.01833	1.5389	1.06799	9.24133	0.293188	0.452127	0.391559	1.29173	9.61242
CASP8	95.0029	0.0134353	0.042182	0.0920142	1.22391	1.01164	5.04831	0.0106485	0.683352	1.27978	0.483638	5.16082	0.00999346	0.0688548	0.016167	0.628289	5.05006
CASP9	0.832603	0.686818	0.762464	1.87449	1.52003	1.55757	1.56417	0.834972	1.15245	1.57943	0.694911	1.2828	1.54071	0.803294	1.92172	0.975694	0.754713
CASQ2	0.809106	0.0862477	0.158955	1.03922	0.934004	0.712914	1.13171	1.22374	0.876849	1.49806	0.836652	0.51889	1.08877	1.04016	0.88093	1.35285	0.752206
CAT	14.2373	0.00527207	0.0216285	0.757753	3.25826	3.63562	11.7697	0.220202	2.78504	3.52128	3.50934	14.0179	0.247328	1.1207	0.148692	4.00944	13.1273
CBLIF	2.12035	0.180721	0.275379	0.00536019	0.00483087	0.00505456	0.00709884	0.00229705	0.00575168	0.00755999	0.00463216	0.00478621	0.00238383	0.00569693	0.00366264	0.00264356	0.00957242
CBLN1	1.40133	0.771169	0.829333	0.972655	0.383208	0.436484	0.711532	0.418355	0.735348	0.514306	0.480131	0.586255	0.332817	0.352892	0.870551	0.769664	0.738515
CBLN4	0.936207	0.75555	0.816441	0.0246204	0.025274	0.0184492	0.0267448	0.0119156	0.0172914	0.0223033	0.0150687	0.0159655	0.0197063	0.012959	0.0157872	0.0221677	0.0283285
CBS	7.78124	0.00013096	0.00376719	0.485418	3.80818	3.18833	16.1459	0.43386	2.86731	4.23893	2.84988	20.2858	0.300451	0.694333	0.388208	3.37597	19.4878
CBX2	1.33395	0.0509377	0.11029	1.02115	1.26663	1.17113	2.2509	0.77491	0.835551	1.03369	0.854587	2.90412	0.76128	0.777277	0.883376	0.884724	2.2573
CC2D1A	76.7237	0.0028988	0.0142646	0.401285	6.79512	7.86638	33.433	0.0885662	3.95643	8.72769	3.03627	40.6984	0.062974	1.15373	0.124732	4.06118	43.2192
CCAR2	29.448	8.10782e-05	0.00376719	0.404048	8.41113	9.68935	24.3796	0.2412	6.45985	10.5239	3.25735	26.0841	0.285626	0.360282	0.354805	3.05167	25.9165
CCDC134	1.38242	0.101557	0.178933	0.593081	0.453508	0.63424	2.13583	0.438546	0.875695	0.819889	0.675674	2.68421	0.699599	0.343242	0.516486	0.848626	1.99764
CCDC28A	0.94174	0.834384	0.880153	1.25989	0.98248	1.5966	0.790534	0.681649	1.0495	1.35557	0.933356	1.18649	1.51246	1.39088	0.906136	1.24755	1.61832
CCDC50	64.8305	0.000106184	0.00376719	0.300784	13.7313	13.5545	23.0773	0.131652	8.28384	16.1796	1.9726	27.3146	0.209076	0.378352	0.19175	1.91348	29.4807
CCDC80	7.78879	0.0881256	0.161702	32.14	70.6393	86.5403	104.149	7.35589	88.8993	71.6602	55.0511	106.795	9.20042	22.0606	0.749708	47.0558	120.861
CCER2	1.02797	0.843836	0.887557	0.0294273	0.0412375	0.0487383	0.0294171	0.0401154	0.0298774	0.0704235	0.0313781	0.0569484	0.0538168	0.0193704	0.0429172	0.0305285	0.0448888
CCL11	1.39803	0.102457	0.179977	0.000937171	0.00158599	0.00198851	0.00345739	0.00169523	0.00197217	0.00171509	0.00180348	0.00306521	0.00142236	0.00167421	0.00200261	0.00200748	0.00228451
CCL13	13.2645	0.00145003	0.00914394	0.000205582	0.000898745	0.000965859	0.00130621	7.78955e-05	0.0038317	0.00116634	0.00245289	0.00130277	8.79291e-05	0.000599231	8.72975e-05	0.000853217	0.00282448
CCL14	4.02252	0.0688544	0.135896	0.00941776	0.0141496	0.0130437	0.018918	0.00383117	0.0179136	0.015411	0.0118942	0.0174528	0.00309338	0.0118071	0.00246756	0.0216453	0.0226115
CCL15	3.26526	0.0269675	0.0702549	0.0047985	0.00553155	0.00650381	0.0253231	0.00199182	0.00601633	0.00634352	0.0229224	0.015121	0.00153707	0.00552887	0.00129934	0.0277494	0.0261508
CCL16	2.58847	0.00480602	0.0202421	0.00444531	0.0102134	0.00869559	0.0085468	0.0027311	0.00632815	0.00875729	0.00750673	0.0112144	0.00335936	0.00843615	0.0033313	0.011794	0.0118522
CCL17	5.04901	0.000829144	0.00671354	0.00465114	0.024978	0.0125167	0.0412375	0.00305545	0.0217989	0.0149408	0.017172	0.0312912	0.00340106	0.00534794	0.00139734	0.0146445	0.0414495
CCL18	2.09565	0.0986864	0.175143	0.00697012	0.00879318	0.0121256	0.0144278	0.00520062	0.0108339	0.0114675	0.00695323	0.0108987	0.00279236	0.00551203	0.00341547	0.0133761	0.0144339
CCL19	3.63814	0.119869	0.20183	0.00288883	0.00704541	0.00423184	0.00593515	0.00054771	0.00599427	0.00590356	0.00315204	0.00709491	0.00162269	0.00235362	0.00130639	0.00450612	0.00878769
CCL2	8.51791	0.0175169	0.0513044	0.0115385	0.0408534	0.0235913	0.0411889	0.00447313	0.0365927	0.0381017	0.0226806	0.0731043	0.00372718	0.0252968	0.00778763	0.0797927	0.0430304
CCL20	225.69	0.000121403	0.00376719	0.0263729	33.4678	29.3441	2.70214	0.013149	22.9528	37.6688	0.205299	4.42906	0.0134701	0.124922	0.0164303	0.196595	3.04006
CCL21	1.00264	0.725594	0.792864	0.0457527	0.0446932	0.0327855	0.0266948	0.0359541	0.0360489	0.0476956	0.0216618	0.034833	0.0211999	0.0307664	0.0397693	0.0460613	0.0445911
CCL22	5.26159	0.0188124	0.0541761	0.00348627	0.0102063	0.00861042	0.0124277	0.00171806	0.00833848	0.00903976	0.00460431	0.0150426	0.00133347	0.00312376	0.000802395	0.0113568	0.0117785
CCL23	1.23748	0.243281	0.34403	0.0176352	0.019262	0.0163973	0.019933	0.0145494	0.0185338	0.0184889	0.0157217	0.0189586	0.0148726	0.0138862	0.0142667	0.0184045	0.0171744
CCL24	5.87749	0.00141455	0.00898855	0.00727771	0.0242764	0.022668	0.106624	0.00286549	0.0164805	0.0228954	0.0508891	0.102927	0.00413041	0.0105253	0.00501686	0.0500287	0.106779
CCL25	3.14683	0.360644	0.469142	0.00260753	0.00220654	0.000790416	0.0026723	0.000701193	0.00235183	0.00381791	0.000669096	0.00266527	0.000647604	0.00147109	0.00192891	0.000698235	0.00462286
CCL26	1.19251	0.0950375	0.170426	0.205356	0.261358	0.189123	0.358439	0.243231	0.243518	0.2754	0.193285	0.428807	0.191153	0.209802	0.214701	0.244889	0.341084
CCL27	1.77953	0.131603	0.215988	0.00522954	0.00694216	0.00353861	0.00470823	0.00253149	0.00760308	0.00671638	0.0069982	0.00771563	0.00390111	0.00697979	0.00499534	0.00732985	0.00524661
CCL28	1.00779	0.981656	0.987738	0.141062	0.133601	0.124663	0.182504	0.149053	0.153382	0.11366	0.0618021	0.142161	0.119842	0.19291	0.0922121	0.174633	0.19832
CCL3	3.93374	0.0274216	0.071184	0.0304672	0.0691705	0.0677939	0.0663942	0.0115241	0.0638531	0.0820758	0.0472481	0.0687355	0.017234	0.0499594	0.0134635	0.0862041	0.112127
CCL4	8.75799	0.0403576	0.092813	0.0500148	0.131333	0.118915	0.169118	0.0134813	0.126965	0.139564	0.0911382	0.182681	0.0149958	0.0600122	0.0150437	0.144897	0.183328
CCL5	74.0229	0.00432019	0.0187915	0.122895	0.590824	0.444052	3.1617	0.0282481	0.395322	0.566913	3.7025	3.13377	0.0243472	2.09101	0.0416107	4.28383	3.48462
CCL7	1.60347	0.157006	0.246868	0.163992	0.222411	0.145319	0.170471	0.110124	0.176581	0.247912	0.0924233	0.268185	0.0770746	0.115735	0.117938	0.191312	0.315017
CCL8	2.4402	0.162425	0.253752	0.000723861	0.00168119	0.00137791	0.00252745	0.000721157	0.00175977	0.00212459	0.00243123	0.00136272	7.04032e-05	0.00134274	0.000839373	0.00197915	0.00309467
CCN1	17.089	0.166361	0.258716	4.72987	7.47462	9.94382	8.93087	0.437392	5.14261	9.61975	4.78461	7.5879	0.408243	3.3429	0.228997	4.78859	8.21864
CCN2	136.902	0.0659879	0.131891	1.82361	11.9422	12.0345	15.2011	0.0872319	10.0464	14.1105	7.82505	16.0734	0.0637249	3.21741	0.184169	8.33568	16.2695
CCN3	62.8831	0.0768963	0.146907	14.6031	70.166	64.9204	63.7742	1.01417	61.5591	66.7271	39.157	70.8649	1.00849	12.867	0.409604	39.7753	68.5697
CCN4	1.75236	0.183035	0.277495	0.012882	0.0187756	0.0100316	0.0152062	0.00867753	0.0124561	0.0213888	0.0121618	0.0192927	0.00398667	0.0093579	0.011938	0.0193584	0.0219049
CCN5	4.70795	0.042086	0.09547	0.00937738	0.0118687	0.00850602	0.0745163	0.00258611	0.00977288	0.0121753	0.0251971	0.0518181	0.00252623	0.00664829	0.00280438	0.0372452	0.0748061
CCND2	1.14981	0.590962	0.682676	0.337814	0.314515	0.367496	0.534774	0.479001	0.315191	0.510895	0.14983	0.634372	0.208281	0.467455	0.301766	0.452691	0.388423
CCNE1	59.7141	0.00028227	0.00418733	1.39156	62.2888	51.1868	173.453	0.576623	42.2535	75.0354	5.55582	207.807	0.857198	1.84408	0.506593	6.87758	176.668
CCS	13.1282	2.31342e-05	0.00376719	0.101962	1.02186	1.04232	1.34425	0.0628824	0.77164	0.87043	0.781924	1.50817	0.0663022	0.148785	0.076251	0.825305	1.54125
CCT5	1.48978	0.0827567	0.154765	0.607603	0.602862	0.656333	1.06275	0.379244	0.537188	0.727995	0.529903	1.11644	0.404665	0.463583	0.4825	0.571648	1.18222
CD101	0.842005	0.674451	0.752738	0.0563438	0.0687403	0.0399019	0.0569248	0.0422121	0.0470455	0.0502337	0.0384359	0.0414639	0.0560594	0.0473694	0.0449667	0.0472023	0.0602164
CD109	8.91478	0.0569626	0.118086	11.3522	29.2588	29.7538	31.0818	3.14269	25.1816	29.0829	19.5121	34.3562	3.26232	9.28563	0.810565	24.5679	35.8028
CD14	2.69391	0.174091	0.268108	0.0550505	0.0262089	0.0234284	0.314798	0.00912917	0.0231122	0.0234657	0.166616	0.342601	0.00972895	0.0149999	0.00300942	0.198114	0.339175
CD160	0.988217	0.866462	0.901948	0.00517115	0.00599801	0.00247922	0.00827056	0.00562512	0.00278675	0.00718498	0.00307798	0.00936309	0.00418313	0.00348627	0.00262913	0.00511022	0.00942495
CD163	1.44985	0.103149	0.180867	0.0358595	0.0327219	0.041654	0.0582984	0.0224646	0.0392463	0.0529619	0.0263985	0.0602957	0.02873	0.0293499	0.0223962	0.0489075	0.0517535
CD164	1.90607	0.0663099	0.132281	142.222	194.012	191.407	164.757	92.758	206.5	200.048	176.803	175.631	90.1715	144.097	72.5096	182.291	174.793
CD164L2	0.796751	0.194192	0.28916	1.15509	0.91764	1.26848	0.725828	1.56613	1.37192	1.17977	1.50504	1.23559	1.48072	1.04218	1.09657	1.61776	1.12701
CD177	2.02947	0.0742625	0.14328	0.0290745	0.0323789	0.0482308	0.0496281	0.0136732	0.0349467	0.0435374	0.0267874	0.0575795	0.020105	0.0243641	0.0247934	0.0616908	0.0408025
CD1C	1.11119	0.886305	0.914926	0.266166	0.214433	0.191166	0.201214	0.192629	0.238953	0.253824	0.158857	0.217668	0.192977	0.192069	0.211056	0.252998	0.308876
CD2	1.01143	0.878108	0.909858	0.631345	0.470739	0.352843	0.630601	0.571767	0.578304	0.622437	0.760437	0.446862	0.452629	0.469761	0.534774	0.727188	0.692459
CD200	0.711828	0.589732	0.681877	0.0123744	0.0139615	0.00407948	0.00597229	0.000197727	0.00878343	0.00880843	0.00182006	0.00418662	0.0133659	0.00979526	0.0159987	0.0117859	0.0170356
CD200R1	1.22027	0.484957	0.59107	0.00501651	0.00218281	0.00280633	0.00616279	0.000986222	0.00712152	0.00333291	0.0065736	0.00612022	0.00341216	0.00381844	0.00416375	0.00460686	0.00125569
CD207	1.69572	0.342996	0.451612	0.149944	0.132899	0.141738	0.120901	0.078373	0.140107	0.156844	0.0947586	0.178934	0.0536492	0.076521	0.0627387	0.120141	0.22138
CD209	6.53098	0.000656022	0.00596905	0.020556	0.0783947	0.0486303	0.240916	0.0118802	0.0666431	0.0675266	0.131433	0.262084	0.0120035	0.0129187	0.0125297	0.145018	0.294594
CD22	7.52504	0.00306753	0.0147232	0.0164588	0.116929	0.126947	0.0755984	0.00718448	0.0853243	0.122946	0.0264571	0.0854012	0.0100462	0.0116939	0.00730956	0.0311656	0.0678409
CD226	0.877822	0.864782	0.901421	0.19788	0.239202	0.162532	0.184386	0.122072	0.123228	0.185784	0.172647	0.101983	0.196677	0.170483	0.200267	0.138763	0.321569
CD244	0.988628	0.64217	0.725014	0.0353168	0.0285276	0.0266541	0.0365521	0.0239771	0.0318956	0.0397418	0.019809	0.0313933	0.0322625	0.0281017	0.0377626	0.0330501	0.051962
CD248	4.14135	0.0234273	0.0634056	0.0165377	0.0302924	0.0349612	0.0406923	0.00833675	0.0345254	0.0324959	0.0271934	0.0461796	0.00830445	0.0186226	0.0137474	0.0416252	0.0392572
CD27	1.51845	0.266866	0.37216	0.0391946	0.0378359	0.0308882	0.0312089	0.0245727	0.0121231	0.0373124	0.0412718	0.0527129	0.0173202	0.0555411	0.0365243	0.0765422	0.0290725
CD274	31.3132	0.00404802	0.0179278	0.062552	0.651348	0.700036	0.834567	0.020801	0.474869	0.941609	0.301347	0.999584	0.0158475	0.111398	0.0206946	0.256566	0.907205
CD276	54.6481	0.00307616	0.0147404	0.0521279	0.787253	0.846511	1.15245	0.0124829	0.538344	0.817562	0.311197	1.33247	0.0144059	0.0461636	0.0119404	0.318375	1.18312
CD28	0.802348	0.610959	0.698098	0.0829221	0.0400237	0.0483078	0.0402714	0.060208	0.0233053	0.0307302	0.0627735	0.0986594	0.0335813	0.102963	0.00277749	0.0989127	0.129552
CD2AP	53.0286	0.0078854	0.0289197	5.01205	51.833	56.6813	133.186	0.977318	40.4818	63.8626	14.7905	157.314	0.977454	5.29012	2.0929	16.0957	175.582
CD300A	0.951055	0.421043	0.530415	0.269265	0.165465	0.134074	0.133897	0.146422	0.145511	0.16954	0.134344	0.19601	0.153	0.148558	0.135231	0.148971	0.143747
CD300C	0.877943	0.635224	0.719674	0.0374783	0.0265104	0.0356761	0.0595151	0.0311808	0.0437856	0.0319133	0.0313259	0.0560361	0.0373927	0.0312045	0.0328287	0.0322379	0.0385908
CD300E	0.654153	0.00396753	0.0176623	0.0268172	0.0183116	0.00842037	0.0106989	0.0279928	0.0128945	0.0223002	0.0161783	0.021861	0.0286524	0.0178566	0.0288097	0.0295029	0.0226758
CD300LF	0.747891	0.733592	0.799214	0.00886109	0.00457345	0.00240958	0.00386745	0.000245226	0.0023936	0.00577966	0.0119049	0.0166827	0.00517115	0.00126443	0.000238967	0.00220256	0.0126283
CD300LG	1.29702	0.353516	0.462132	0.295719	0.306828	0.258476	0.199284	0.223183	0.296972	0.32282	0.219882	0.24649	0.228965	0.22486	0.300867	0.334065	0.399454
CD302	1.24868	0.220372	0.319675	0.015908	0.00836453	0.0119049	0.0270561	0.016485	0.0183027	0.0308155	0.019864	0.0335022	0.00597436	0.0164656	0.00667785	0.0401404	0.0653667
CD33	1.24427	0.446711	0.554906	0.105895	0.0895601	0.0743254	0.0915244	0.0735567	0.0708445	0.0997596	0.0777022	0.107648	0.0684787	0.081379	0.0998634	0.106189	0.133554
CD34	0.958002	0.436675	0.545704	0.0233992	0.0217325	0.0163927	0.0153268	0.0226853	0.0156901	0.0348282	0.0122099	0.032064	0.0112175	0.0115177	0.0381255	0.0276994	0.0800863
CD36	0.908841	0.537833	0.639414	0.657061	0.503932	0.503408	0.659068	0.612211	0.589883	0.685867	0.514378	0.719217	0.721764	0.549427	0.597164	0.787199	0.958533
CD38	1.65818	0.113331	0.194497	0.0184249	0.0190482	0.0214036	0.0581934	0.015908	0.0322066	0.0149118	0.0276937	0.0381466	0.00618419	0.0263784	0.0196218	0.0235603	0.0706435
CD3D	1.02876	0.578502	0.672694	1.55326	1.03893	0.741336	1.02754	0.97786	0.95112	1.23243	0.839208	0.736267	0.871637	0.874118	1.11915	1.00598	1.3477
CD3E	1.46846	0.0297901	0.0755216	0.850687	1.20247	1.41559	2.05637	0.974612	1.25579	2.03228	0.812196	2.4519	0.85518	0.631301	0.667482	1.08885	2.70832
CD3G	0.934586	0.693106	0.767695	0.790206	0.754085	0.645639	0.936272	0.647521	0.645863	0.903815	0.730674	0.576783	0.948356	0.741696	0.738515	0.687628	0.936467
CD4	1.22306	0.179787	0.274279	0.0128241	0.0115089	0.0136761	0.0200216	0.0159743	0.0163439	0.0156847	0.00855273	0.0186368	0.0116035	0.0149657	0.0143341	0.0289699	0.0329016
CD40	8.94016	0.0538337	0.114673	18.6758	43.935	43.2192	66.7086	4.7407	36.6998	48.9861	36.1444	73.4912	4.83428	15.1097	1.66405	39.3693	73.5269
CD40LG	1.24237	0.544468	0.644952	0.0424145	0.0323969	0.0232118	0.038404	0.0210097	0.0291431	0.0330983	0.0298919	0.0313085	0.0260766	0.0287997	0.0415128	0.0420981	0.0415214
CD46	11.338	0.0862322	0.158955	104.445	213.546	231.955	308.323	17.7064	212.497	213.294	225.206	282.538	19.8628	143.201	4.22866	226.207	260.493
CD48	1.09316	0.226745	0.325849	0.00887461	0.00946094	0.00622936	0.0199288	0.00978508	0.00960899	0.011154	0.010739	0.0122693	0.00698318	0.00737419	0.00629927	0.00970134	0.0196463
CD5	3.31314	0.0289755	0.0740992	0.00105029	0.00455353	0.00399857	0.00513436	0.00203466	0.00714971	0.00863194	0.00724399	0.00968925	0.00295567	0.00545502	0.0067411	0.00657907	0.0223528
CD55	14.2481	0.0257376	0.0679593	21.5035	76.8621	77.9188	121.912	5.60844	72.9027	79.9098	88.77	115.953	4.74432	40.9701	4.39146	93.7015	110.255
CD58	8.30339	0.0169409	0.0500896	0.499584	1.57265	1.63944	3.1303	0.160206	1.32244	1.62958	1.42021	3.32557	0.189399	0.373143	0.0575197	1.55865	2.88886
CD59	4.36838	0.171215	0.265075	5.23395	5.86691	6.27102	6.4724	1.3321	6.13218	5.23069	6.66775	7.06848	1.35229	5.82921	1.28414	5.6824	5.9073
CD5L	1.15701	0.0427856	0.0965732	0.0952392	0.092372	0.0899521	0.102365	0.0884742	0.103385	0.113479	0.0867796	0.115143	0.08443	0.0907411	0.0907788	0.134427	0.107708
CD6	2.71603	0.114095	0.195257	0.000841179	0.00288963	0.0025408	0.00152709	0.000546421	0.00167991	0.0020454	0.00430163	0.00228467	0.00185046	0.00350274	0.00145436	0.003242	0.00206392
CD63	16.7966	0.00916762	0.0322466	0.733923	4.27167	4.30974	7.74465	0.254317	3.3311	4.55042	3.13203	9.72569	0.166478	0.936142	0.18357	3.5801	10.9822
CD69	2.54383	0.0884438	0.161879	0.0248502	0.0402658	0.0130745	0.0306048	0.00994302	0.040501	0.0236601	0.0252951	0.0505551	0.013892	0.0353389	0.0230004	0.0452073	0.04574
CD7	0.914021	0.906533	0.930079	0.110759	0.0446623	0.0332362	0.0445047	0.0668143	0.133888	0.0808841	0.0330456	0.0821156	0.0283285	0.0209182	0.078656	0.0610697	0.090584
CD70	291.328	0.0131568	0.0417828	0.61005	18.4968	18.5365	18.0885	0.0495181	13.5921	24.816	4.89226	20.0774	0.0620898	1.41118	0.0427006	5.70964	18.3524
CD72	1.10803	0.938009	0.955604	0.0803588	0.0497969	0.0435857	0.0737404	0.0512679	0.061218	0.0568065	0.066339	0.0555219	0.0385774	0.0347005	0.050178	0.070248	0.0580645
CD74	1.3829	0.0493275	0.107922	0.0481073	0.0501502	0.0546437	0.0665277	0.0390184	0.058517	0.0878021	0.0398052	0.0694636	0.0521243	0.0387006	0.0709625	0.0814975	0.0859892
CD79B	1.28005	0.314626	0.421575	0.00385782	0.00339753	0.00260807	0.00440879	0.00301819	0.00387981	0.00551127	0.00386344	0.00668387	0.00201808	0.00283134	0.00248679	0.00207338	0.00571988
CD80	1.67656	0.504289	0.607487	0.0140148	0.00600841	0.0637911	0.13373	0.0773208	0.0542324	0.056106	0.0543039	0.11592	0.0334651	0.0870326	0.0164736	0.0768399	0.0489957
CD82	1.22595	0.401721	0.510314	1.18805	1.04943	0.708923	1.07289	0.981935	1.22256	1.26103	1.0264	1.32235	0.987327	1.13713	1.21041	1.29918	1.28351
CD83	8.56231	0.0667385	0.132796	0.296438	0.741182	0.919359	0.903941	0.0488025	0.626072	1.0309	0.38582	1.08028	0.0865633	0.334296	0.0329404	0.619381	1.12373
CD84	0.769664	0.135783	0.220987	0.0192941	0.00782985	0.00774296	0.00991893	0.0137464	0.00714525	0.0171375	0.0105801	0.0188734	0.0126844	0.012395	0.0102396	0.012457	0.0150135
CD86	0.863818	0.52365	0.624492	0.0233878	0.00772687	0.0102233	0.0186704	0.00853082	0.0108227	0.0134421	0.00249854	0.0224537	0.0125289	0.00569969	0.0203589	0.0156185	0.00882554
CD8A	1.69749	0.258642	0.36277	0.00861819	0.0132331	0.0153056	0.0177332	0.00395392	0.00579049	0.00998031	0.0104085	0.011715	0.00613169	0.00660878	0.00134666	0.00680118	0.0151347
CD93	2.47976	0.172072	0.265557	0.0196817	0.0235962	0.0207463	0.0223482	0.00735479	0.0190707	0.0150343	0.0197994	0.0203504	0.0082066	0.0188146	0.00728477	0.0309032	0.0329952
CD99	6.14154	0.112516	0.193575	5.51247	8.70715	9.29207	10.5473	1.29801	8.14153	9.83756	7.39269	11.0402	1.42484	4.92117	0.499723	8.75071	11.5843
CD99L2	13.0294	0.0935031	0.168294	7.2135	15.3919	14.4731	18.4852	1.04558	15.4829	15.6468	10.6398	20.8388	1.18132	8.81341	0.50278	13.3087	22.4587
CDA	14.414	0.0582639	0.120442	0.943962	3.26685	3.40652	4.59129	0.0969846	3.5091	3.49066	3.70944	5.66784	0.24345	0.960661	0.0306239	3.55956	5.53775
CDAN1	0.882091	0.804166	0.854444	2.92898	1.92385	2.26671	2.39662	1.45872	2.81376	2.14771	2.26059	2.52625	2.5697	1.59063	3.26685	2.2631	3.03922
CDC123	0.5407	0.453948	0.561053	0.935818	0.616939	0.424283	0.240882	1.09407	0.505997	0.928131	0.465386	0.400924	0.362864	0.658931	0.694718	0.476748	0.643049
CDC25A	0.91764	0.493902	0.599035	1.68646	1.15565	0.894219	0.885276	0.974477	0.872484	1.02968	0.742931	0.564326	0.759752	0.987122	1.0329	0.742159	0.990343
CDC26	26.989	3.34733e-05	0.00376719	0.16872	4.55358	4.90992	13.2884	0.19725	3.18546	5.61817	1.59494	15.7229	0.108608	0.444144	0.184718	1.4797	13.7723
CDC27	11.0586	0.00013587	0.00376719	1.2894	14.259	21.9462	31.5726	0.991442	9.43354	18.251	4.66023	37.7865	1.54971	1.82172	1.33182	4.36627	26.2965
CDC37	47.1701	0.00138799	0.00885826	2.65185	37.5151	38.2185	115.833	0.707793	27.2069	52.382	10.4302	130.102	0.795316	2.78119	1.32253	14.7506	136.306
CDC42BPB	1.4286	0.0799379	0.151431	0.429878	0.741182	0.614123	1.17218	0.56503	0.467714	0.673383	0.495412	1.13524	0.347793	0.421616	0.392809	0.567542	1.02534
CDCP1	1.8767	0.0238959	0.0642574	0.143319	0.20537	0.21488	0.242457	0.114498	0.212098	0.263359	0.168194	0.264145	0.085342	0.150267	0.143727	0.280933	0.35321
CDH1	1.46785	0.105748	0.184116	0.0620769	0.0911193	0.067625	0.439672	0.109933	0.0762933	0.0752429	0.524858	0.424107	0.0291452	0.0619608	0.0305137	0.522716	0.364048
CDH15	1.3436	0.119447	0.201351	0.0879605	0.118183	0.0788361	0.096108	0.107365	0.0986731	0.175836	0.078596	0.126079	0.0722479	0.0909489	0.144907	0.124455	0.203317
CDH17	1.08673	0.314703	0.421575	0.104748	0.0837365	0.0836321	0.0797042	0.0836901	0.0783132	0.123922	0.0812043	0.125382	0.0843248	0.0916386	0.150966	0.11208	0.133629
CDH2	6.6599	0.0405653	0.0929251	2.17935	5.32249	4.93791	5.58555	0.741439	4.50055	6.24932	2.72584	7.3758	0.714398	2.58955	0.42074	4.02698	8.15339
CDH22	0.982684	0.639355	0.723233	0.966003	0.682547	0.895708	0.934392	0.950857	0.681838	1.23585	0.922742	0.968014	0.948356	0.975896	0.711384	1.08771	1.30197
CDH23	1.06282	0.74414	0.807395	0.932968	0.985686	0.779273	0.795095	0.885645	0.951978	1.03836	0.746389	0.922039	0.8631	0.81462	1.00305	0.941283	1.06526
CDH3	4.96605	0.00493477	0.0206357	0.971307	2.50568	2.2642	8.04225	0.569434	1.7934	2.82784	4.76145	9.48403	0.410399	0.571173	0.289834	5.51515	10.3697
CDH4	1.68868	0.0856799	0.158508	0.848038	0.640513	0.680138	1.01038	0.587109	0.933615	0.771373	0.991442	0.898132	0.558063	1.05438	1.31896	1.24842	1.04507
CDH5	1.11837	0.359774	0.468427	0.0306578	0.0307025	0.0204565	0.0363979	0.0109768	0.0285355	0.0249416	0.0355428	0.0328014	0.0293296	0.0407572	0.0222585	0.0328469	0.0604129
CDH6	1.00298	0.920464	0.941727	0.0272273	0.021033	0.036679	0.0463624	0.0328833	0.0219125	0.0469347	0.0201692	0.0243118	0.0354911	0.0361741	0.0329815	0.0234999	0.0547044
CDHR1	0.97495	0.639874	0.72354	0.345965	0.252753	0.196718	0.231342	0.292762	0.345055	0.285428	0.224144	0.271101	0.251181	0.332609	0.315279	0.359534	0.298024
CDHR2	1.1483	0.320365	0.427406	0.131433	0.127963	0.115671	0.142358	0.101835	0.106786	0.141669	0.0970519	0.150319	0.109979	0.118192	0.126289	0.119369	0.150998
CDHR5	1.43963	0.546832	0.646337	0.0424704	0.0226601	0.0284525	0.0432907	0.0161145	0.0365927	0.0386149	0.0184696	0.0353609	0.0245625	0.0366333	0.0304313	0.0249555	0.0412546
CDK1	2.46297	0.0360989	0.085745	0.974004	1.29128	1.95925	1.55876	0.562412	1.38521	2.29056	0.686675	1.84664	0.551373	0.736267	0.918594	1.27633	1.92479
CDK5RAP3	0.693035	0.0036329	0.0165921	1.09028	0.88497	0.744581	0.572362	1.07438	0.390826	1.00278	0.677973	0.552329	0.922551	0.573434	0.747839	0.956741	0.928774
CDKL5	1.25928	0.19382	0.288902	1.35924	1.63535	1.17683	1.50629	1.15461	1.36888	1.45589	0.927938	1.27244	1.023	1.08035	1.71677	1.45397	1.70681
CDKN1A	28.441	0.00433271	0.018818	0.293962	4.52557	4.89158	4.26723	0.124637	3.17312	6.41611	0.393381	3.54479	0.068436	0.23849	0.204362	0.827138	4.22017
CDKN2D	1.29963	0.640352	0.723801	0.361709	0.235207	0.310809	0.33139	0.116856	0.096068	0.266887	0.159585	0.31506	0.193714	0.251756	0.212849	0.18572	0.549541
CDNF	1.62665	0.188984	0.283896	0.247208	0.237072	0.188247	0.687342	0.144967	0.235811	0.266388	0.126394	0.685772	0.112376	0.131333	0.146533	0.136059	0.596627
CDON	21.8854	0.0825825	0.154637	0.0426976	0.11453	0.0962413	0.136891	0.00473638	0.0910688	0.127123	0.124896	0.15889	0.00570681	0.0360939	0.00204483	0.130598	0.14225
CDSN	1.35079	0.320536	0.42743	0.0358024	0.0342038	0.0330204	0.0530796	0.0136156	0.0216258	0.0300936	0.020041	0.052099	0.0244453	0.0181662	0.0310815	0.038524	0.0573883
CEACAM1	2.2719	0.183514	0.277934	0.0114413	0.00812622	0.00238417	0.0578115	0.00754063	0.00641649	0.0102396	0.0377547	0.0171316	0.00220516	0.0254463	0.00427547	0.0424409	0.0359018
CEACAM16	0.790918	0.766678	0.82511	0.00514754	0.0093404	0.00900973	0.0157555	0.0151085	0.00968253	0.00418371	0.012011	0.01759	0.0122421	0.0110447	0.00313808	0.013775	0.0040996
CEACAM18	1.3027	0.577854	0.672694	0.418819	0.376129	0.285765	0.217864	0.283634	0.307445	0.289493	0.45603	0.482968	0.276222	0.397217	0.330724	0.458915	0.369488
CEACAM19	0.357695	0.395217	0.503583	0.0642438	0.101426	0.0795883	0.0213651	0.083841	0.0229796	0.0614731	0.000880799	0.0606478	0.0148355	0.0208516	0.0116381	0.00521253	0.0514959
CEACAM20	0.861248	0.468771	0.576934	1.40893	0.868441	0.688105	0.633888	0.697275	0.982957	1.0041	0.964063	0.83613	1.00417	0.864837	0.706176	0.679526	1.03405
CEACAM21	0.612932	0.072674	0.141147	0.0593668	0.0236798	0.024735	0.0269271	0.0350462	0.0380437	0.0386202	0.0152812	0.0497935	0.0439315	0.0228446	0.0245472	0.0419787	0.0283777
CEACAM3	1.09475	0.3186	0.425839	0.936207	0.801403	0.855476	0.877822	0.683494	1.02491	1.34555	0.736471	1.04319	0.968014	0.943634	1.03147	1.19416	1.17446
CEACAM5	1.10351	0.497808	0.603288	0.0879483	0.102132	0.138687	0.0674424	0.192389	0.240665	0.283044	0.150956	0.0244775	0.109591	0.135851	0.120935	0.0714561	0.0241054
CEACAM6	1.64947	0.102174	0.179588	0.134055	0.422288	0.43416	0.327894	0.227794	0.33483	0.226518	0.375738	0.502989	0.26212	0.202697	0.190056	0.44476	0.447761
CEACAM8	1.14711	0.519274	0.621047	0.0482877	0.0617208	0.0163179	0.055349	0.0327332	0.0101773	0.0399932	0.0150614	0.020613	0.00112458	0.0375485	0.0461988	0.0344441	0.0533008
CEBPA	1.27368	0.14419	0.231321	1.18296	1.15974	0.805022	1.98563	0.748669	1.04167	1.36746	0.879161	1.79838	0.855002	0.958134	1.00821	1.089	2.20274
CEBPB	1.75808	0.168565	0.261249	1.21917	1.33302	1.35426	1.48669	0.601735	1.07661	1.79266	0.771052	2.17196	0.758226	0.650581	1.0148	1.09028	1.81001
CELA2A	1.53028	0.133857	0.218813	0.0145131	0.0271557	0.0180395	0.0232279	0.00602718	0.0186368	0.0186381	0.0166273	0.0223838	0.0121795	0.0080617	0.0148016	0.0228732	0.0279327
CELA3A	1.53773	0.438345	0.547557	0.0192727	0.0151263	0.0177862	0.0178702	0.0107539	0.00861759	0.0216844	0.0123607	0.0242394	0.00638897	0.0165365	0.00704297	0.0171351	0.0157577
CELSR2	11.1078	3.17357e-05	0.00376719	0.0371447	0.296088	0.200657	0.420477	0.023117	0.241317	0.320301	0.287115	0.725677	0.0266559	0.0503348	0.0280705	0.310013	0.411567
CEMIP2	1.42385	0.418572	0.528732	0.351501	0.300826	0.302561	0.468851	0.205598	0.214329	0.405002	0.292742	0.274105	0.168977	0.2051	0.228205	0.32197	0.251966
CEND1	1.17544	0.741167	0.805625	0.19444	0.262466	0.224845	0.271063	0.298107	0.0787705	0.228553	0.127176	0.240082	0.0918676	0.141228	0.292498	0.176801	0.316286
CENPF	22.6133	0.000690006	0.00611727	1.03455	17.5269	19.2435	72.4845	0.775071	8.64281	25.7982	2.44071	102.395	0.52145	0.897199	0.496443	4.19014	91.735
CENPJ	1.17202	0.42587	0.534027	0.469078	0.656424	0.526717	1.20782	0.552291	0.570105	0.762654	0.582367	0.471066	0.496891	0.203825	0.338142	0.609332	1.07968
CEP112	13.4954	0.00129918	0.00842018	1.27775	8.02277	8.83727	40.3305	0.407056	4.69557	9.15652	6.01431	47.7093	0.59448	1.50964	0.691547	6.49262	40.6026
CEP152	1.51866	0.0133275	0.0420115	1.42267	3.09577	1.92412	4.95643	1.10206	1.61945	2.76427	1.44714	7.48188	1.26699	1.11049	0.986028	1.58634	3.53106
CEP164	6.39037	0.000632485	0.00592549	1.09695	7.83102	7.00993	24.6207	1.06747	3.52788	8.30857	2.69839	29.6817	1.32795	1.17519	1.23516	3.95863	23.5116
CEP170	100.901	0.000147841	0.00376719	0.812365	32.7608	28.4055	39.8029	0.281518	26.7154	36.5323	14.449	43.7709	0.273517	1.94531	0.319348	15.5981	38.4257
CEP20	18.0772	0.0459603	0.102317	1.49092	4.4352	5.19599	22.1648	0.245348	2.63116	5.83002	2.20106	22.5039	0.161365	1.52098	0.511108	1.72393	22.2541
CEP290	3.74327	0.00196356	0.0110163	0.414631	2.20045	2.11067	6.80408	0.641179	1.20656	2.40761	0.647836	9.78112	0.563857	0.654697	0.545065	1.2524	7.67252
CEP350	0.841013	0.104192	0.18215	0.889397	0.758699	0.801903	0.885092	0.903815	0.646849	0.609374	0.76012	1.05995	1.1292	0.795536	0.73489	0.741388	1.11721
CEP43	26.671	0.0155092	0.0469034	2.71114	18.7264	17.8555	31.1336	0.574668	14.3791	16.0489	4.53279	43.4264	0.601735	2.42318	2.2084	6.67469	46.9938
CEP85	3.23149	0.128883	0.212959	1.80425	1.69984	2.92878	3.36195	0.527813	2.08363	1.87034	1.39407	6.23505	0.578785	0.675534	1.09498	1.37888	4.39572
CERT	3.95588	0.00295381	0.014414	0.749136	4.23482	2.8699	3.85064	0.725476	0.867779	3.24428	1.57735	4.17623	0.595552	0.37392	0.659663	1.28165	3.17422
CES1	1.37678	0.0128013	0.0409389	0.0105267	0.0158135	0.0140489	0.0143361	0.0102042	0.0139238	0.0139171	0.0130754	0.0211178	0.00796837	0.00979662	0.00808128	0.0161122	0.0299189
CES2	4.09113	0.00153019	0.00943618	0.104538	0.417949	0.269452	0.730573	0.0588016	0.260021	0.336995	0.182567	0.541037	0.0658625	0.0713867	0.0789236	0.190954	0.756599
CES3	1.45973	0.0230211	0.0627126	0.0313933	0.0460933	0.0293214	0.0443599	0.0263528	0.0287599	0.0399489	0.0246102	0.0776807	0.0283698	0.0244588	0.0414122	0.0491999	0.0952855
CETN2	8.46318	0.0221509	0.0608525	0.573593	2.0188	3.11709	4.22192	0.129292	1.99239	2.91501	1.16328	4.16005	0.238539	0.764983	0.519754	1.25762	5.28755
CETN3	27.7343	8.96491e-05	0.00376719	0.634503	12.052	12.8705	66.5561	0.395843	7.37222	14.8326	3.26142	69.8748	0.434552	1.2349	0.572838	3.96439	60.4429
CFB	44.9983	0.0559329	0.117198	3.04998	12.4787	11.4114	22.5992	0.190373	11.002	11.0357	22.5039	24.7507	0.277315	4.54412	0.115319	25.3076	21.2163
CFC1	1.13627	0.999751	0.999751	0.776361	0.459839	0.555016	0.519682	0.488456	0.545518	0.59021	0.405732	0.598739	0.469761	0.499965	0.776792	0.628594	0.706274
CFD	1.89395	0.00225321	0.0119748	0.563817	0.833642	0.667482	3.54381	0.361358	0.659251	0.756913	1.85164	3.606	0.44016	0.689155	0.452002	2.70983	3.37386
CFH	5.79055	0.00362802	0.0165921	0.0100337	0.0356686	0.0309632	0.066247	0.0053472	0.0240004	0.0206502	0.0249918	0.0591491	0.00470692	0.00990313	0.00532723	0.0311894	0.0620726
CFHR2	1.38338	0.0816226	0.153528	0.170094	0.151764	0.204518	0.238259	0.114308	0.16511	0.275266	0.163516	0.16774	0.127397	0.176214	0.178216	0.229872	0.176238
CFHR4	0.962261	0.951768	0.964304	0.331367	0.267517	0.257885	0.292742	0.247294	0.347167	0.308384	0.303128	0.317758	0.314471	0.284244	0.282593	0.302603	0.316045
CFHR5	1.06172	0.314012	0.421035	0.00224044	0.003473	0.00138577	0.00251156	0.00101768	0.00212606	0.00161003	0.00203437	0.00171236	0.00200248	0.00329159	0.00195191	0.0028112	0.00371377
CFI	1.75869	0.000390292	0.00486071	0.340399	0.654652	0.540587	1.2308	0.282241	0.477774	0.505646	0.512385	0.975423	0.307381	0.353872	0.327349	0.609923	0.871154
CFP	1.14758	0.225131	0.324966	0.266646	0.221749	0.213351	0.330197	0.178389	0.213159	0.218151	0.292113	0.324502	0.193231	0.212039	0.210852	0.354904	0.307466
CGA	7.09499	0.00926496	0.0324043	0.0493844	0.0726396	0.0578075	0.311931	0.0200008	0.0693048	0.0639018	0.182314	0.302981	0.0211925	0.150361	0.0395494	0.212465	0.367114
CGB3_CGB5_CGB8	147.013	0.00527579	0.0216285	18.5224	664.949	546.849	1169.84	3.71974	415.124	794.388	159.024	1286.65	1.90713	38.7037	2.09333	223.201	1224.26
CGN	2.1845	0.00110748	0.0076348	1.0691	1.98206	1.91149	4.81321	0.807593	1.66832	2.42839	1.48391	5.17909	0.875027	1.05161	0.967813	1.60025	5.73264
CGREF1	20.1457	0.122337	0.20482	3.69763	7.60106	7.30559	8.73616	0.346325	7.43844	7.66454	6.28799	10.2234	0.369232	2.22839	0.158055	6.73884	10.3603
CHAC2	12.3694	0.00111391	0.00763574	0.837523	6.20659	7.20002	13.7676	0.313405	3.33041	6.6599	2.48682	15.3919	0.501771	1.14798	0.43158	2.7835	14.6193
CHAD	0.893228	0.0208337	0.0582411	0.0388081	0.0324869	0.0345062	0.0306239	0.0373047	0.0325658	0.0352508	0.0415128	0.0381466	0.0386309	0.0360814	0.0328583	0.0409384	0.0291169
CHCHD10	134.122	0.000952498	0.00707448	0.0834931	3.42832	3.43426	27.4513	0.0255612	1.89658	3.85011	0.716928	32.1445	0.0134244	0.0655755	0.0318845	0.731079	26.2237
CHCHD6	10.8988	0.00118859	0.00802307	0.76313	6.42903	6.20444	31.6932	0.565971	4.4309	9.33144	1.07736	42.3297	0.569276	0.690207	0.570421	1.73616	32.3255
CHEK2	5.16297	0.00339049	0.0157809	1.64501	6.2398	5.86935	17.6097	0.690685	4.96846	9.16923	1.76553	21.7599	1.13682	1.32721	1.3649	2.78427	18.8762
CHGA	2.1385	0.000341385	0.00451524	0.039249	0.0878143	0.081379	0.0721378	0.035163	0.0710757	0.0599914	0.0908355	0.0790495	0.0303639	0.0394126	0.0380806	0.075196	0.0802642
CHGB	4.38173	0.00134556	0.00860814	0.0382711	0.155437	0.127706	0.166755	0.0291452	0.102181	0.161432	0.0327991	0.168579	0.0242025	0.0261798	0.0388511	0.0570077	0.195359
CHI3L1	0.942327	0.508757	0.611722	0.119319	0.136285	0.0848819	0.162837	0.568369	0.0875955	0.0788142	0.112438	0.155028	0.0691705	0.0787323	0.0320796	0.156236	0.122733
CHIT1	2.45734	0.00129113	0.0083866	0.00626965	0.0153045	0.0130302	0.017077	0.00622807	0.0144739	0.0110516	0.0157479	0.0281602	0.00492691	0.0102339	0.00262731	0.0187132	0.0285711
CHL1	2.06365	0.213414	0.311459	0.0271331	0.0160732	0.0263692	0.0363929	0.00947604	0.0343106	0.0315679	0.0184236	0.0336652	0.0127779	0.020373	0.0247797	0.0243438	0.0272916
CHM	2.64396	0.0196178	0.0556726	0.942327	1.94006	1.80025	2.62097	0.680893	1.11543	1.88936	1.1256	2.94629	0.486395	0.75597	0.527484	1.089	4.31063
CHMP1A	3.66954	0.000252043	0.00401325	1.25553	3.68765	3.56524	7.82722	0.971577	2.57541	4.49213	1.96619	9.56855	0.905634	1.68506	1.15773	2.67771	12.1333
CHMP6	16.6818	0.0186098	0.0539647	0.272892	1.66752	1.70173	1.31585	0.0691225	1.31741	1.89041	0.740155	1.60815	0.0789728	0.442025	0.157989	0.70023	1.87177
CHP1	1.12187	0.773572	0.831306	1.32326	0.579146	0.674458	1.86154	0.925753	0.442332	0.59481	1.61855	1.55865	0.895211	0.796143	1.25345	1.48308	1.03857
CHRDL1	198.459	0.022307	0.0612237	0.327621	5.33246	5.79898	8.09314	0.0253179	3.3552	5.71558	3.01655	8.62964	0.0268693	0.22868	0.0134514	2.71773	7.24457
CHRDL2	0.922103	0.94499	0.960099	0.0434801	0.0303576	0.0306685	0.0384573	0.041706	0.0501641	0.0394974	0.036134	0.0435586	0.0302987	0.0424851	0.0356069	0.0320774	0.0399295
CHRM1	1.36415	0.127156	0.210462	0.823934	0.962128	0.748877	0.810284	0.5607	0.805859	1.13351	0.651754	0.877578	0.593986	0.743034	0.735858	0.97124	1.16183
CIAPIN1	142.884	0.0186782	0.0540213	3.03059	43.996	56.0756	133.982	0.307914	31.166	52.3929	20.1513	127.982	0.222272	4.4884	0.390447	22.0255	121.104
CILP	1.92399	0.049642	0.108297	0.0275234	0.0634252	0.0443107	0.0609344	0.0153481	0.043123	0.0590262	0.0520918	0.0576115	0.0292829	0.0175535	0.026459	0.0529546	0.0670555
CINP	1.19657	0.148786	0.236231	0.768012	0.768597	0.787472	0.726029	0.672078	0.630426	1.14385	0.823877	0.943896	0.496753	0.913578	0.804185	0.671891	1.17495
CIRBP	16.6114	0.00033961	0.00451524	0.292336	3.66852	5.45017	23.0933	0.201339	1.85382	7.00022	1.05095	25.098	0.220844	0.474967	0.205456	1.02669	25.3357
CIT	34.3634	0.00339993	0.0157997	2.86871	27.3771	31.8827	209.644	0.498858	13.5048	33.0963	19.9138	241.671	0.796695	5.4159	1.1425	27.1993	189.822
CKAP4	65.1729	0.0145884	0.0447918	0.322999	3.03501	3.14117	13.5771	0.0465686	2.06594	3.79106	1.79589	17.9897	0.0337727	0.253894	0.0454115	2.0167	12.3771
CKB	33.0597	0.00709647	0.0266962	0.249948	3.29573	3.18038	3.49381	0.102387	3.38487	3.28843	4.22895	3.66497	0.0415733	0.891805	0.0763144	4.35569	3.5744
CKMT1A_CKMT1B	3.36942	0.00233982	0.012326	0.000773613	0.00253957	0.00114004	0.00290228	0.00117869	0.0030546	0.00299402	0.00110403	0.00285024	0.000845915	0.00157733	0.00089093	0.00352515	0.00467441
CLASP1	1.16829	0.179608	0.274279	1.2234	1.37621	1.36993	3.30305	1.17259	0.629248	1.23191	0.876545	3.2578	0.599612	1.45953	1.0329	1.29119	3.17378
CLC	1.18904	0.116744	0.198281	0.146564	0.17117	0.127229	0.158077	0.0976524	0.161757	0.239086	0.128256	0.160562	0.13604	0.124835	0.176312	0.185424	0.275706
CLEC10A	1.03792	0.863732	0.90071	0.0550963	0.0489991	0.0370547	0.0388161	0.0580806	0.0421478	0.0797927	0.0443292	0.0765475	0.0549743	0.059788	0.0571858	0.0576514	0.0901206
CLEC11A	3.68024	0.108749	0.188426	0.0546627	0.0844417	0.0715155	0.0675594	0.01929	0.0837539	0.078411	0.0620769	0.0790166	0.0213059	0.041967	0.0268544	0.0908796	0.0880154
CLEC12A	1	0.439007	0.548149	0.72744	0.688773	0.742056	0.637766	0.612041	0.725376	0.664573	0.67802	0.852812	0.67802	0.663699	0.612296	0.669567	0.889397
CLEC14A	1.9964	0.024226	0.0649656	0.0471467	0.0933957	0.127308	0.131542	0.0361465	0.145561	0.043962	0.0834063	0.0758504	0.0632145	0.0772886	0.0941236	0.105272	0.119983
CLEC1A	1.05951	0.611164	0.698098	0.0695214	0.0510481	0.0494838	0.0422589	0.0442647	0.0454524	0.0733225	0.0365395	0.19521	0.0481807	0.0670137	0.0642215	0.0547841	0.0476097
CLEC1B	1.67946	0.208903	0.306384	0.008346	0.0140168	0.0120836	0.0225958	0.0148438	0.0122668	0.0125846	0.0135	0.0168828	0.00520892	0.0253056	0.00456427	0.0197583	0.0237505
CLEC2L	0.845748	0.877851	0.909858	1.12093	1.04081	0.805859	0.929998	1.13304	0.817222	1.3878	0.948947	0.900626	0.826049	0.862921	0.948027	1.038	1.4934
CLEC3B	1.80851	0.00968391	0.0334386	0.0255736	0.0356489	0.0315722	0.0526143	0.0197665	0.039328	0.0292443	0.0351971	0.0392436	0.0177431	0.0357478	0.0200577	0.0451072	0.0545567
CLEC4A	0.910986	0.135188	0.220376	0.023871	0.0175182	0.0138728	0.00238946	0.00901848	0.0180733	0.00951553	0.0131072	0.00125622	0.0134104	0.0019595	0.0050535	0.0122167	0.0131445
CLEC4C	0.977657	0.600574	0.690318	0.0392463	0.0343202	0.0199745	0.0505096	0.0380885	0.0255541	0.0446994	0.0571184	0.0489177	0.0423205	0.0383694	0.0457527	0.0329084	0.034937
CLEC4D	1.95898	0.288504	0.394617	0.0222801	0.0188199	0.0282286	0.0619866	0.000293185	0.0576794	0.0522437	0.0242899	0.0900144	0.0170309	0.0242075	0.00468219	0.0333632	0.133517
CLEC4G	1.25902	0.386437	0.494165	0.0129608	0.00868535	0.0079761	0.0136231	0.0029961	0.0196272	0.0111942	0.00711707	0.0153481	0.0108204	0.0181939	0.0155375	0.0120452	0.0142747
CLEC4M	6.28146	0.00116095	0.00789179	0.00846778	0.0377024	0.0257658	0.098073	0.00412869	0.0354517	0.0109199	0.0421419	0.127026	0.00600217	0.00584168	0.00620093	0.0491011	0.11461
CLEC5A	1.58425	0.0829445	0.154918	0.0237274	0.0493742	0.0317918	0.0725591	0.0137913	0.0375902	0.0300498	0.0200313	0.0625607	0.0280491	0.0326607	0.023823	0.0400071	0.0493879
CLEC6A	1.50995	0.128523	0.212531	0.237467	0.177575	0.253297	0.194926	0.144036	0.225594	0.285092	0.239567	0.477542	0.167752	0.103823	0.298003	0.298065	0.487712
CLEC7A	0.965267	0.825777	0.87328	0.0684503	0.0514851	0.0524178	0.0437583	0.0386979	0.0548753	0.0609513	0.0372504	0.0519332	0.0568498	0.0582136	0.0661507	0.0648792	0.0818485
CLGN	52.9625	0.000589972	0.00576698	0.456884	9.97074	8.99797	18.9615	0.159397	5.75813	11.707	1.69525	25.1607	0.169893	0.366351	0.175738	2.2107	16.7014
CLIC5	0.957338	0.994567	0.99593	0.5637	0.53407	0.490662	0.614336	0.595511	0.496099	0.695055	0.58593	0.440679	0.529132	0.515734	0.539652	0.745355	0.592916
CLINT1	0.730117	0.0505428	0.109597	1.24643	0.70966	0.962661	1.07736	1.24298	0.758857	0.888966	0.731181	0.841771	0.995988	0.907519	0.940109	1.12951	1.10099
CLIP2	92.9511	0.00101369	0.00737071	0.263632	6.51561	6.94368	24.1575	0.0700972	4.11902	6.84618	3.25419	28.6289	0.0548144	0.816939	0.134913	3.36755	25.5349
CLMP	50.057	0.0496929	0.108316	0.151585	0.851277	0.815355	1.55693	0.0112799	0.619983	0.953497	0.288811	1.6915	0.0162885	0.183277	0.00784506	0.459011	1.71451
CLNS1A	11.273	0.000169556	0.00376719	1.32455	8.95628	10.2383	10.895	0.723016	7.60475	9.11979	3.91524	13.5432	0.794489	1.56634	1.17024	3.89062	13.4106
CLPP	6.51425	0.00356156	0.0164099	2.91319	9.21702	9.41003	20.8244	1.44453	7.1068	10.3116	7.209	23.1349	1.25972	3.1303	1.44714	9.99288	24.4083
CLPS	6.3142	0.0205704	0.0575931	0.00819069	0.027686	0.0226837	0.0235782	0.00322698	0.0178801	0.016707	0.0203758	0.0199648	0.002932	0.0139857	0.00284274	0.032084	0.0418915
CLSPN	3.08464	0.00793354	0.0290234	1.18386	3.58333	3.62103	3.04027	0.669985	2.77464	3.97209	0.852339	3.3905	0.985618	0.942393	0.892547	1.75637	4.27641
CLSTN1	4.56053	0.00194461	0.0109624	0.552214	2.89207	3.12488	2.78813	0.814395	2.51839	1.92066	1.75796	2.611	0.456061	0.643941	0.703684	2.29995	2.66272
CLSTN2	8.56528	0.0712424	0.139106	0.0148685	0.060083	0.0530354	0.0346692	0.00421223	0.0432217	0.050499	0.0261762	0.0376032	0.00239211	0.00626226	0.00351905	0.0305708	0.0360789
CLSTN3	7.94694	0.00211243	0.0115485	0.179157	1.08546	0.942785	0.593862	0.0950282	0.756599	1.14441	0.29939	0.806362	0.0928857	0.130128	0.118134	0.35424	0.755184
CLTA	4.18115	0.0227255	0.062081	2.6926	6.46657	5.26999	8.3513	1.26042	3.62932	5.78173	2.94405	10.9064	1.2043	1.79988	2.03835	3.96467	11.8285
CLU	6.43482	0.00139189	0.00886383	0.355347	1.50608	1.19028	1.73869	0.202613	1.33154	1.74183	0.619553	1.87852	0.206928	0.263176	0.207531	0.792125	1.59903
CLUL1	3.56895	0.0186434	0.0540087	0.0477551	0.106063	0.0986457	0.173187	0.0297184	0.0701555	0.129103	0.108165	0.216	0.0200535	0.0359018	0.0186834	0.0838352	0.169305
CMC1	113.174	0.000197043	0.00376719	0.825477	80.3207	96.2157	744.744	0.67301	36.3958	120.309	11.2597	853.176	0.709709	1.13855	0.812421	16.1796	791.64
CMIP	0.966204	0.8503	0.891909	1.00465	0.771801	0.908652	1.06577	1.06784	1.05863	0.890878	0.929805	1.08658	0.851867	0.838743	0.970702	1.04681	0.999376
CNDP1	1.08125	0.386084	0.494165	0.232887	0.194562	0.191511	0.258978	0.196268	0.255165	0.212215	0.177871	0.291002	0.161779	0.179157	0.2475	0.243771	0.19291
CNGB3	2.59512	0.0332697	0.0813104	0.635912	0.899877	1.29855	1.21377	0.388154	1.15613	0.986096	0.784747	1.14037	0.350503	0.593492	0.473554	1.14346	1.0073
CNP	44.0479	0.0283803	0.0728779	0.166778	1.29289	1.45599	6.90528	0.0291694	0.992129	1.28485	0.805078	7.95686	0.0103158	0.227006	0.0278284	0.764824	4.13848
CNPY2	28.818	0.0259616	0.0683654	2.16685	17.7753	20.0163	27.792	0.616811	16.7896	22.0056	7.03817	25.7232	0.245824	2.51368	0.880564	7.19952	29.338
CNPY4	39.6267	0.000430082	0.00512399	0.0878996	3.23799	3.62429	12.6424	0.0597466	1.44543	4.18115	0.241166	10.0582	0.0817125	0.0881864	0.0779234	0.368491	12.8714
CNST	1.90898	0.00452676	0.0194182	0.658201	1.02271	0.786817	1.67087	0.462973	1.10934	1.22289	0.622998	1.42899	0.581117	0.649724	0.74841	1.1176	1.62721
CNTF	1.31021	0.301614	0.408157	1.14591	1.00877	0.692939	1.4102	0.806418	1.13847	1.40201	0.681932	0.809554	0.868923	1.25275	1.62619	1.05074	1.39629
CNTN1	2.06222	0.284578	0.390161	0.153957	0.0965821	0.0925579	0.223369	0.0497348	0.0774656	0.10076	0.147685	0.253349	0.0479974	0.102564	0.0408025	0.164996	0.27035
CNTN2	0.717972	0.0835067	0.155529	0.00715467	0.0049574	0.00298511	0.00479119	0.00558201	0.00370657	0.00313265	0.00276539	0.00968723	0.00667323	0.00646112	0.00614275	0.00306967	0.0104294
CNTN3	1.53135	0.370103	0.478889	0.0186808	0.0160198	0.0191077	0.0197432	0.0124777	0.00728275	0.0214452	0.0125185	0.0196626	0.00847424	0.0119222	0.010366	0.0340949	0.0243641
CNTN4	1.16999	0.0588628	0.121166	0.101398	0.106373	0.1035	0.114976	0.0884619	0.0973213	0.127361	0.0937524	0.0997182	0.0803365	0.100704	0.102949	0.136626	0.149177
CNTN5	1.27191	0.0682641	0.134913	0.0831581	0.080331	0.081317	0.115896	0.0641281	0.0929694	0.0815653	0.0715453	0.120458	0.0629609	0.0697627	0.0855019	0.0785361	0.148971
CNTNAP2	1.03684	0.745551	0.808326	0.198733	0.163618	0.100649	0.142437	0.141111	0.177243	0.143438	0.127423	0.170436	0.157803	0.169176	0.125043	0.251146	0.210166
CNTNAP4	1.41245	0.0339393	0.0824314	1.15269	1.68904	1.2234	1.70941	0.866157	1.11589	1.83071	1.1068	2.07657	0.83168	0.870973	0.970634	1.06452	2.35643
COCH	101.294	0.119021	0.201214	13.3976	35.2146	30.9443	43.7254	0.339104	42.6005	34.152	48.8911	45.0795	0.406887	15.6403	0.101595	57.668	41.2151
COL15A1	1.69807	0.0878514	0.161401	0.039097	0.0499663	0.0408902	0.0484352	0.0235016	0.0402073	0.0485159	0.0384786	0.0612859	0.0285236	0.0256624	0.036154	0.0503837	0.065412
COL18A1	3.6943	0.0708194	0.138559	1.53485	2.84988	2.40611	3.12012	0.620886	2.35871	2.83785	2.24404	3.5692	0.651303	1.09247	0.237105	2.27931	3.3985
COL1A1	1.11165	0.218371	0.31772	22.3577	12.8038	11.8351	19.3827	16.5104	9.66721	9.70683	23.212	20.2521	17.436	21.8915	9.04487	21.7162	19.4123
COL24A1	2.62442	0.00262794	0.0132668	0.00313895	0.00580737	0.00595163	0.0671067	0.00267138	0.005263	0.00750881	0.00322765	0.117652	0.00286113	0.00318366	0.0767601	0.0916831	0.0251587
COL28A1	0.880747	0.946943	0.961749	0.14538	0.143478	0.168626	0.128043	0.142368	0.13859	0.100217	0.0962747	0.125391	0.0795552	0.105784	0.122046	0.142764	0.0546778
COL2A1	23.5442	0.0544277	0.115451	0.214984	0.673243	0.51645	0.942066	0.0257676	0.728399	0.79482	0.826794	1.03749	0.0337586	0.425815	0.036267	1.00675	1.01396
COL3A1	1.8706	0.0068185	0.0259149	0.30653	0.618052	0.486294	2.38816	0.259967	0.433469	0.614847	0.373324	2.87149	0.232467	0.26058	0.231856	0.426998	2.00764
COL4A1	3.45073	0.155526	0.244805	36.1118	47.8219	39.0784	51.4358	10.2845	46.1673	41.9442	43.7072	61.7172	13.379	17.5233	8.89935	49.1664	62.9965
COL4A4	0.585849	0.801071	0.852085	2.6653	0.601777	1.50817	1.16385	0.749396	1.68308	2.1901	0.845983	1.50775	2.57434	2.90613	2.00055	2.44139	1.4798
COL5A1	1.78993	0.434278	0.543173	0.442608	0.200004	0.182239	0.645505	0.0919695	0.169529	0.217201	0.360282	0.758174	0.121346	0.139101	0.0796821	0.451188	0.588249
COL6A3	4.42814	0.0620375	0.126015	0.0140353	0.0262999	0.0249019	0.0321464	0.00472588	0.0234625	0.0202407	0.0199164	0.0271746	0.00562356	0.0158036	0.0035042	0.0288777	0.0362997
COL9A1	1.53645	0.010346	0.0352053	0.444237	0.597868	0.577903	2.65866	0.299121	0.533922	0.791028	0.368542	3.2766	0.376129	0.472374	0.424048	0.554592	2.17091
COL9A2	3.72929	0.000124397	0.00376719	0.316878	1.43664	1.33404	2.69615	0.323536	0.818866	1.20656	0.81169	2.8247	0.443806	0.579548	0.78122	0.605878	3.58581
COLEC12	1.77682	0.0109535	0.0364244	0.00381818	0.00757258	0.00337616	0.00884759	0.00320491	0.00678423	0.00638101	0.00590315	0.00937803	0.00414561	0.00412154	0.0022434	0.00705323	0.0115353
COMMD1	8.27523	6.52067e-05	0.00376719	0.134689	1.2285	1.11458	3.23463	0.185039	0.97468	1.58151	0.425108	5.1601	0.110407	0.454452	0.179071	0.592341	3.53277
COMMD9	1.25232	0.0298501	0.0755531	0.632045	0.884663	0.588209	1.63207	0.554323	0.664804	0.949145	0.60328	2.0223	0.583903	0.514841	0.520836	0.731231	2.06437
COMP	1.39185	0.210644	0.308628	0.00712892	0.00527871	0.00613424	0.00946226	0.00473999	0.00849954	0.00659734	0.00776499	0.00752444	0.00470464	0.00536651	0.00472752	0.0111927	0.00599718
COMT	2.48337	0.090124	0.163623	0.207718	0.344554	0.331918	0.361233	0.133656	0.315126	0.356853	0.299515	0.39513	0.0678598	0.138975	0.172516	0.33178	0.597289
COPB2	1.08666	0.900361	0.924721	1.70385	1.46115	1.80063	1.25571	1.34462	1.60804	1.63388	0.670868	1.05548	1.15069	1.43247	1.75589	1.2008	1.53007
COPE	3.85973	0.0113427	0.037169	0.730421	2.74347	3.61351	6.80502	1.02172	3.12661	2.81923	1.17414	8.96063	0.362185	1.40971	0.645415	2.45428	10.3123
COQ7	1.44463	0.032024	0.0793272	0.397658	0.616512	0.480098	0.629728	0.309326	0.544612	0.606467	0.477377	0.574469	0.428332	0.414631	0.350576	0.718819	0.744116
CORO1A	6.32691	0.0843824	0.156603	0.600568	1.05636	0.962061	1.21445	0.123965	0.982276	1.07066	0.886505	1.70067	0.166963	0.642158	0.115103	1.61597	1.587
CORO6	1.00772	0.899451	0.924704	1.07348	1.10742	0.860114	0.87612	0.912249	0.891249	1.05585	0.949276	0.810172	0.942001	0.888042	1.14472	0.995988	1.11126
COX5B	42.2828	0.000920808	0.00701768	0.410485	14.5758	19.7941	72.9482	0.245824	5.48047	22.4758	0.942981	67.2238	0.344721	0.397025	0.214612	1.14918	84.0223
COX6B1	12.289	0.000155316	0.00376719	1.1869	17.0819	17.8147	20.6819	1.42563	13.4711	20.7178	5.31143	26.3896	1.39001	1.11111	1.46216	6.17141	24.6685
CPA1	3.05824	0.147801	0.235132	0.0115489	0.0174843	0.0154355	0.0164599	0.00452803	0.0110325	0.0138478	0.011276	0.0149429	0.00363407	0.0105216	0.00386477	0.0128259	0.0190535
CPA2	1.44403	0.0732871	0.14196	0.00267305	0.00483221	0.0032402	0.00732122	0.00435926	0.00328931	0.00697399	0.00361999	0.00814878	0.00334634	0.00401301	0.00375909	0.00603429	0.00879439
CPA4	26.0101	0.182599	0.276978	3.57564	2.94058	2.45717	11.3168	0.0671532	2.37512	2.34339	11.6997	13.0421	0.113055	1.64319	0.0393935	11.474	10.3582
CPB1	1.3251	0.191849	0.28658	0.0669998	0.0633198	0.0567003	0.0674004	0.0477849	0.0673443	0.0734497	0.0537795	0.0576354	0.0440291	0.0581007	0.0622751	0.0785035	0.100746
CPB2	1.31978	0.0370962	0.0875158	0.0863356	0.110185	0.0891081	0.131506	0.0697966	0.111708	0.103206	0.0693048	0.132853	0.0834873	0.0801585	0.0812493	0.11282	0.113487
CPE	63.0096	0.00761071	0.0281273	0.109728	1.87553	1.43445	3.29299	0.022783	1.31777	1.70551	1.43555	3.57861	0.0195025	0.0172699	0.00484765	1.30967	3.53841
CPLX2	0.919996	0.225742	0.325251	1.16902	0.770838	1.12623	1.25858	1.38319	1.0853	1.20047	0.840372	1.08328	1.01649	0.874542	0.922615	1.07549	1.05015
CPM	2.41011	0.029409	0.0748802	0.0263747	0.0320374	0.0306621	0.070209	0.0153789	0.0272613	0.037065	0.0472514	0.0902894	0.012616	0.0228684	0.0157032	0.0490433	0.0935447
CPOX	5.58865	0.000302045	0.00430671	0.961261	3.40228	3.46847	5.75374	0.56035	3.47858	3.78817	2.63226	7.05135	0.622437	1.26786	0.687247	3.80079	5.86
CPPED1	22.758	0.0491716	0.107662	8.69388	32.1757	32.5458	46.1321	1.41382	28.4036	33.3867	19.2408	49.1902	1.36812	9.74323	0.486092	20.9634	47.0036
CPQ	2.54294	0.133998	0.218813	0.795812	1.58711	1.80588	0.775501	0.358737	1.07378	1.52024	1.65107	0.978877	0.422259	0.576423	0.082435	1.50598	0.782954
CPTP	0.990755	0.944332	0.959764	1.76015	1.52224	1.66601	1.51383	1.62924	1.61418	1.79689	1.15693	1.65347	1.36339	1.48288	1.36386	1.88113	1.70456
CPVL	3.77846	0.0448447	0.100233	0.704856	1.14274	0.887058	1.64444	0.310874	1.17462	1.11119	2.15039	1.50995	0.251512	0.53027	0.340895	1.90158	2.23923
CPXM1	1.97643	0.0451068	0.100724	0.761861	0.781382	0.82302	2.31803	0.416417	0.700812	0.787363	1.30867	2.62424	0.383368	0.429848	0.362261	1.78361	2.04897
CPXM2	1.9445	0.000818739	0.00670357	0.123356	0.232919	0.216194	0.4486	0.101574	0.195711	0.251896	0.186649	0.542728	0.115799	0.129265	0.1148	0.225172	0.670356
CR1	3.77062	0.0548874	0.115964	0.0243827	0.0435073	0.025136	0.0492853	0.011763	0.0493673	0.0486708	0.0356538	0.0675828	0.00880537	0.030537	0.0184889	0.0557997	0.0443538
CR2	30.5373	0.00205984	0.0113444	0.058513	1.15461	1.0398	0.70193	0.0152971	1.00069	1.0362	0.229362	0.82645	0.0244775	0.12393	0.0192887	0.317868	0.747476
CRACR2A	126.045	0.00200656	0.0111718	0.812759	24.0973	30.4337	65.0871	0.134885	15.2032	29.9171	5.83244	75.4056	0.19118	1.33524	0.294982	6.40989	68.5222
CRADD	9.39309	0.00454801	0.0194639	0.0350486	0.329215	0.368031	1.12023	0.0381255	0.226833	0.507789	0.0749826	0.861009	0.0112222	0.0324824	0.0525014	0.160751	1.28931
CREB3	1.02038	0.621218	0.707095	0.852635	0.770144	0.646087	0.722315	0.348324	0.590988	0.636001	0.788728	0.929032	0.639493	0.748098	0.623603	0.410741	0.652523
CREBZF	1.08455	0.646542	0.728263	1.55595	1.17308	1.06481	1.30939	1.20731	1.29298	1.46795	1.07572	1.39823	0.954158	1.19243	1.50014	1.54692	1.53166
CREG1	56.6852	0.0277677	0.0718912	0.801681	4.19625	5.43093	15.9215	0.0926221	2.93773	5.22489	5.2503	15.6979	0.0875773	0.768118	0.0130229	6.4375	15.5194
CRELD1	40.7859	0.000173277	0.00376719	0.0136951	0.29486	0.204674	2.79007	0.00722944	0.198182	0.349606	0.255572	3.97898	0.00563175	0.0226963	0.00469194	0.32599	2.70082
CRELD2	487.041	0.0158545	0.0474338	0.171538	6.33436	4.93688	14.7608	0.0104207	5.07532	5.91386	1.05555	16.7524	0.00859909	0.440526	0.00692582	1.32675	16.4761
CRH	1.64695	0.154105	0.243354	0.0180607	0.0255134	0.0102644	0.0171149	0.0266911	0.0303323	0.0481574	0.021548	0.0500808	0.0181146	0.029834	0.0191807	0.0624394	0.0389995
CRHBP	1.96401	0.171111	0.265054	0.00307329	0.00294259	0.00211357	0.00435202	0.00101163	0.00401106	0.00536131	0.00213197	0.00396298	0.00157383	0.00301025	0.0013272	0.00309102	0.00666583
CRHR1	1.24212	0.499285	0.604061	0.877335	1.13761	0.768544	1.08975	1.13674	0.902188	1.02179	0.72946	1.09908	0.764559	0.800848	1.21748	1.25032	1.29316
CRIM1	44.2805	0.113825	0.194923	37.5567	95.3989	99.4431	119.288	1.8349	85.3075	102.501	83.2628	124.647	2.15442	39.4212	1.05673	84.8357	108.413
CRIP2	13.5611	0.0105293	0.0355894	0.519466	2.7181	4.16553	3.70995	0.200434	1.0835	3.50326	0.442853	4.9833	0.183354	0.327008	0.164767	0.519826	5.71994
CRISP2	0.7733	0.0392768	0.0908996	0.00517581	0.00478356	0.00229117	0.000735493	0.00494333	0.000910407	0.00274781	0.000754705	0.00555191	0.00562707	0.0055304	0.00477164	0.00879622	0.00400245
CRISP3	1.00598	0.478257	0.585895	0.257028	0.230846	0.204788	0.283988	0.206484	0.227525	0.267276	0.220233	0.282222	0.229474	0.227289	0.218121	0.244177	0.295125
CRKL	594.157	0.0193894	0.0552928	1.32749	43.4113	43.6074	80.1427	0.0634824	33.1331	51.9265	17.688	89.177	0.0730638	3.48897	0.165902	19.1	83.3032
CRLF1	35.2292	0.142301	0.228919	1.48504	2.53538	2.60467	2.73454	0.0621759	2.84771	2.59476	3.18435	2.86175	0.0739349	2.50238	0.0472154	3.22388	2.47564
CRNN	1.04812	0.67873	0.756647	0.0123632	0.00839008	0.0109578	0.0131901	0.0104547	0.0119977	0.0116478	0.00686988	0.0146556	0.00714079	0.00882065	0.00829812	0.0106989	0.0137036
CRTAC1	1.16078	0.225411	0.32521	0.00972963	0.0120252	0.00934752	0.0103984	0.00633386	0.011294	0.0166066	0.00583359	0.0201273	0.0101999	0.00837207	0.00962298	0.0117622	0.0131054
CRTAM	1.01262	0.267033	0.372169	0.021128	0.023125	0.0209385	0.0191927	0.0209806	0.0233586	0.0249728	0.0164132	0.0283128	0.0151809	0.0188003	0.0207363	0.0212455	0.0320241
CRTAP	1.0319	0.871111	0.904516	1.61373	1.57975	1.27103	1.38732	1.34705	1.18954	1.36169	1.63648	1.39001	1.31394	1.53922	1.2524	1.71713	1.59295
CRX	0.997439	0.707459	0.778507	1.31321	0.663469	0.873452	0.742262	0.737492	0.819889	1.04579	0.564874	1.49723	0.875695	0.941674	0.854173	0.929354	0.996748
CRYBB1	2.15965	0.0564638	0.117552	0.0660224	0.120575	0.0981818	0.137433	0.046727	0.100914	0.115807	0.0573286	0.120308	0.0321041	0.054959	0.0500877	0.0756981	0.138542
CRYBB2	0.959198	0.865031	0.901421	0.438242	0.521703	0.386141	0.334204	0.357149	0.442454	0.429134	0.420361	0.410513	0.44547	0.404665	0.383049	0.453948	0.434281
CRYGD	0.969088	0.919412	0.940981	0.0592147	0.0549781	0.0682324	0.055649	0.0501989	0.0527056	0.0633066	0.0469282	0.0626084	0.0634296	0.059408	0.0477883	0.0601914	0.0573843
CRYM	1.11798	0.614964	0.701342	1.31248	1.07059	1.04283	1.34211	0.481331	0.672217	0.944682	1.28316	1.06651	0.95396	0.853877	1.34583	0.422464	1.79851
CRYZL1	116.324	0.0539173	0.114702	1.54221	15.5808	11.7419	36.9039	0.0286941	14.5082	19.7462	11.2324	42.3151	0.124723	1.40678	0.0731499	13.317	42.2243
CSDE1	4.48933	3.31635e-05	0.00376719	0.218817	0.988012	0.90344	2.02076	0.214418	0.982344	1.30134	0.521305	2.21683	0.236711	0.295064	0.423784	0.722766	2.43007
CSF1	15.6306	0.00169745	0.0100642	1.28271	9.91422	9.89706	20.8923	0.614464	8.15735	10.3949	10.0373	24.9782	0.634284	2.70008	0.0793514	9.8008	19.7284
CSF1R	4.3793	0.189456	0.284247	0.0353217	0.0415733	0.0457749	0.0421741	0.00949313	0.0444122	0.05698	0.0305454	0.0364232	0.00758518	0.0270636	0.00630102	0.0386899	0.0438859
CSF2	19.0656	0.0393089	0.0909019	41.9181	86.5763	92.2898	769.459	3.84824	46.1769	75.6045	328.922	1048.35	4.84065	82.8024	2.00945	372.114	936.997
CSF2RA	6.0064	0.00147109	0.00922554	0.118857	0.590251	0.706813	0.770785	0.0982703	0.301891	0.717773	0.290901	0.889706	0.0609301	0.136521	0.0486775	0.310228	1.02193
CSF2RB	1.09733	0.374811	0.483057	0.193795	0.417689	0.233517	0.227604	0.258942	0.228553	0.284145	0.16872	0.282652	0.329123	0.508775	0.394173	0.335666	0.483203
CSF3	10.336	0.00183061	0.0105227	0.115375	2.69335	3.02828	1.48421	0.0504606	1.19251	2.44833	0.15692	1.39803	0.129103	0.120041	0.1886	0.197716	0.955945
CSF3R	0.960994	0.778435	0.834997	0.233776	0.138456	0.188234	0.257011	0.198182	0.208483	0.190452	0.177945	0.188875	0.132936	0.222072	0.209352	0.20986	0.16487
CSH1	0.963997	0.880148	0.911326	1.53975	1.16344	0.81169	1.51404	1.20689	1.02975	0.739796	1.02697	1.32097	0.954026	0.827941	1.45166	1.7376	1.96387
CSNK1D	1.74122	0.0265368	0.0696294	0.65293	1.0626	1.21782	0.794104	0.577423	0.887181	1.49226	0.804018	1.24781	0.845807	1.1369	1.17764	0.95568	1.572
CSNK2A1	1.44093	0.0530839	0.113507	1.39194	1.77769	1.60225	1.9363	0.981935	1.46145	2.28691	1.00905	2.04642	1.11196	0.927231	1.36084	1.40318	2.84613
CSPG4	24.3931	0.135068	0.220314	18.0397	36.588	44.0906	51.5464	0.95973	33.1124	37.1168	35.4693	48.2548	1.49994	15.1149	0.303275	31.7481	40.2412
CSPG5	0.921592	0.345809	0.454906	1.11226	0.87043	0.951714	1.81315	1.04066	1.13879	1.03843	0.605752	1.41225	1.54853	0.757228	1.32455	1.02505	0.926267
CSRP3	0.670589	0.783507	0.838898	0.246097	0.16503	0.11215	0.342743	0.0541911	0.0348789	0.220859	0.220813	0.10083	0.494109	0.133416	0.0884803	0.267072	0.292336
CST1	1.01953	0.569224	0.665005	0.159442	0.126886	0.0890278	0.0962413	0.120391	0.178637	0.116508	0.117987	0.170117	0.122657	0.148435	0.091874	0.137843	0.125052
CST3	14.2907	0.178241	0.273347	4.05078	5.78694	6.10842	6.01473	0.377226	6.69786	5.68358	6.81966	5.72549	0.404946	4.84333	0.0586226	6.24369	5.23468
CST5	12.4883	0.132532	0.217148	0.00672663	0.0108257	0.0206287	0.00900474	0.000325941	0.00355533	0.0222123	0.0154248	0.0348693	0.000931214	0.00737368	0.000851267	0.0116292	0.0167244
CST6	3.2105	0.627235	0.712834	2.76792	0.0420952	0.104458	5.37998	0.0440871	0.0357875	0.0415675	6.19112	6.13303	0.0452575	0.145299	0.00745281	6.26537	6.41656
CST7	3.41906	0.0165977	0.049304	0.0283069	0.0567435	0.0510622	0.0669951	0.0146861	0.0550162	0.0685025	0.0370496	0.0808113	0.0165962	0.031739	0.0193691	0.0614646	0.0672277
CSTB	16.2537	0.128551	0.212531	22.0071	42.1511	37.7106	33.8598	2.22592	40.8114	42.6774	38.423	39.2875	2.41714	32.9019	1.25275	40.3473	40.2272
CTAG1A_CTAG1B	1.23465	0.789221	0.844088	0.525805	0.498374	0.561828	0.689298	0.462877	0.458725	0.922167	0.59903	0.649184	0.94783	0.808097	0.47533	0.703392	1.16393
CTBS	6.42947	0.0589823	0.121324	13.8067	32.0866	33.5397	34.152	4.12473	29.4073	34.4421	22.7785	34.9204	4.99055	11.5163	1.49102	23.2168	32.8996
CTF1	6.12581	0.000837135	0.00674059	0.446769	1.81579	2.32157	3.22433	0.291345	1.68658	2.53046	0.883805	3.48679	0.296417	0.361508	0.248153	0.578504	3.34452
CTHRC1	56.4852	7.83301e-05	0.00376719	1.56255	135.589	112.198	46.2506	0.626159	106.899	122.065	35.6789	51.3716	0.81881	2.35757	0.484779	41.4644	44.8893
CTLA4	1.47141	0.0341841	0.0828524	1.41863	1.68787	2.13909	2.41999	0.949737	1.61474	2.78061	1.29648	2.0107	1.14711	1.34248	1.20849	2.18041	1.64182
CTNNA1	1.42346	0.00548005	0.0222353	0.859876	1.03326	1.05614	2.25371	0.671147	0.871517	1.12031	0.78122	2.60142	0.741953	1.09901	0.924471	1.00661	2.38105
CTRB1	2.20137	0.10523	0.183525	0.00892396	0.00647547	0.0115858	0.0205218	0.005263	0.0152537	0.0140022	0.00758992	0.0188251	0.00346267	0.00625185	0.00332761	0.0242025	0.0102766
CTRC	1.88949	0.0633029	0.127786	0.00208708	0.00526811	0.00332737	0.00351709	0.000974264	0.00384553	0.00490613	0.00315882	0.00293586	0.0018614	0.00191147	0.00262185	0.00359822	0.00432106
CTRL	1.37468	0.92288	0.942879	0.0199786	0.004238	0.00786193	0.012438	0.00630451	0.00198906	0.0198227	0.00346171	0.0220451	0.0059179	0.0125628	0.00866671	0.00514647	0.028579
CTSB	0.930643	0.296786	0.402368	58.3314	52.1032	49.5186	43.7588	47.4028	57.2975	47.9746	53.594	44.0815	53.2091	66.9494	2.01852	52.6149	44.6906
CTSC	6.66544	0.119418	0.201351	25.2515	33.9373	34.6744	49.054	4.61043	28.182	35.967	45.3302	56.2195	5.39604	26.6193	5.30076	45.4245	45.0015
CTSD	4.21403	0.218092	0.317471	28.1995	33.7754	36.7736	46.424	8.75556	36.8962	34.4707	42.5946	42.3004	5.56546	26.0895	0.717475	42.3767	40.2216
CTSE	1.0787	0.638979	0.723088	0.0368191	0.047271	0.0241673	0.0274605	0.0254569	0.0267781	0.036504	0.0260784	0.0379068	0.0248261	0.0263711	0.0198957	0.0416107	0.0360389
CTSF	4.5862	0.000920626	0.00701768	0.0856561	0.222781	0.214151	0.369488	0.0547006	0.186184	0.253736	0.285785	0.417978	0.0553259	0.0577154	0.0506147	0.362311	0.439307
CTSH	1.76712	0.125526	0.208411	0.497476	0.509693	0.58362	0.923318	0.393463	0.449004	0.695296	1.89579	1.12132	0.356556	0.144817	0.162094	2.00097	1.04819
CTSL	6.72111	0.0376305	0.0882906	5.27035	18.1891	22.8655	14.1988	2.11257	14.442	20.6161	7.6789	14.8141	2.03948	4.15026	0.442516	7.1384	12.3651
CTSO	2.1114	0.00269374	0.0134595	0.0169191	0.0244419	0.0270712	0.0656164	0.0128214	0.0212735	0.0261798	0.0455407	0.0789072	0.0107561	0.0143749	0.0128241	0.0477254	0.059375
CTSS	18.9483	0.0041049	0.0181327	0.0110984	0.0771495	0.0822466	1.14132	0.00174919	0.0590549	0.067116	0.314319	1.11946	0.00434057	0.0290524	0.00051341	0.339339	1.20214
CTSV	72.716	0.280263	0.385873	2.67178	1.09779	0.866217	2.55673	0.026832	1.03605	1.03814	3.58308	2.4257	0.0325996	2.37051	0.00928167	4.28709	2.73777
CTSZ	1.06496	0.481846	0.588362	42.4296	40.2272	43.9289	68.1244	46.5949	45.8198	40.2886	57.2776	58.729	45.1045	48.0345	26.3312	51.7039	55.6381
CUZD1	1.08583	0.591713	0.683087	0.983161	1.02676	1.01988	0.932193	1.19077	0.729915	1.0924	1.26848	1.05878	0.765567	1.06755	1.13163	1.12943	1.16562
CWC15	261.27	0.000521499	0.00557072	1.44333	86.4444	99.9753	255.557	0.330862	52.9002	95.5974	17.318	279.286	0.288992	6.64652	0.479798	18.1777	230.193
CX3CL1	0.548628	0.1119	0.192742	0.0450728	0.0048359	0.00767935	0.0167604	0.0174721	0.019853	0.00310068	0.0393744	0.017307	0.031546	0.0211749	0.0114081	0.0207794	0.0466914
CXADR	32.198	0.0112568	0.0371002	0.612338	5.03154	6.45358	15.1275	0.156269	3.59377	6.67607	2.14846	17.4179	0.0893369	1.81529	0.251181	2.57487	19.8037
CXCL1	2473.95	0.0045307	0.0194182	2.89568	830.076	809.171	853.649	0.335527	832.439	838.054	364.279	936.607	0.11793	125.01	0.801348	324.753	840.206
CXCL10	33.1836	2.00189e-05	0.00376719	0.00991206	0.25249	0.228157	1.28583	0.00760888	0.157574	0.217683	0.410428	1.38934	0.00528823	0.0348959	0.00735581	0.390312	1.40542
CXCL11	2.68068	0.00278794	0.0138121	0.0196422	0.0517391	0.0427598	0.119369	0.0111648	0.0350996	0.051926	0.0426651	0.162995	0.0193007	0.0196204	0.0181536	0.0646413	0.153584
CXCL12	3.73809	0.322118	0.428953	0.0966424	0.0665785	0.0256109	0.111113	0.00104072	0.0959815	0.0735669	0.0906154	0.217804	0.0242411	0.0318602	0.104567	0.0399628	0.161981
CXCL13	2.72131	0.0705967	0.138555	0.0238329	0.0509703	0.0321776	0.0379699	0.0139528	0.0413233	0.0440963	0.0297514	0.0472514	0.00864511	0.0243759	0.0240687	0.0370136	0.0560788
CXCL14	0.962394	0.797064	0.850609	0.869164	0.836478	0.634108	0.823648	0.751477	0.759278	1.06807	0.685201	0.89695	0.929676	0.826508	0.844928	1.04254	1.31467
CXCL16	189.178	0.0409467	0.0933596	0.305194	4.1359	3.88308	3.02032	0.0145625	3.29231	4.16235	2.30202	3.93237	0.0174032	0.416244	0.00354745	2.15831	3.54504
CXCL17	1.07118	0.863025	0.900293	0.0225161	0.0267893	0.0161167	0.0160209	0.0241506	0.0224056	0.0241188	0.0176071	0.0306557	0.0220956	0.0176034	0.0265435	0.0355305	0.0324261
CXCL3	4443.87	0.000543978	0.00559876	0.087553	194.712	224.193	72.0387	0.0162108	130.472	218.305	6.49397	100.135	0.00530916	1.66071	0.0356489	5.14831	71.5609
CXCL5	2655.01	0.0175802	0.0513868	1.28931	222.521	237.272	197.979	0.0803922	242.258	213.442	35.937	220.495	0.0158223	10.8792	0.034792	36.4867	214.391
CXCL6	103.343	0.00443258	0.019138	0.00379785	0.292823	0.189793	0.107492	0.0013082	0.226848	0.305575	0.0151043	0.194737	0.000443032	0.00503183	0.00381183	0.0358223	0.135194
CXCL8	1.37354	0.537912	0.639414	383.398	103.3	586.322	705.695	50.0744	521.745	619.131	712.625	729.872	510.176	510.777	30.7572	526.613	324.079
CXCL9	1.49734	0.0927536	0.167151	0.0570077	0.0752273	0.0570986	0.0691705	0.0335533	0.0668467	0.0776	0.0526362	0.0930274	0.0461956	0.0448173	0.0462982	0.0798812	0.102181
CYB5A	1.39765	0.274613	0.380603	0.928581	0.529462	0.732297	1.3027	0.488253	0.717077	1.28094	0.775178	1.22654	0.532111	0.483437	0.743704	0.67371	1.38857
CYB5R2	366.787	0.0866576	0.159609	4.41955	36.4741	38.3326	55.5802	0.035017	31.68	38.5752	16.5619	50.8967	0.0994421	5.1576	0.0780261	19.2302	47.5805
CYP24A1	1.22374	0.449816	0.55736	0.477344	0.391586	0.430893	0.289714	0.25249	0.397245	0.453414	0.293392	0.421002	0.338634	0.372239	0.414401	0.491376	0.664757
CYTH3	2.29278	0.554405	0.653235	11.7346	3.37339	3.37456	19.2435	1.47182	2.7528	2.96699	3.92774	21.8339	1.2544	1.17454	1.73219	5.49226	14.421
CYTL1	1.05878	0.0303064	0.0764989	0.22089	0.224985	0.201521	0.24202	0.218651	0.233873	0.240066	0.229029	0.249135	0.221688	0.219288	0.27346	0.224206	0.278008
DAAM1	2.10293	0.00818247	0.029711	0.799184	1.19906	0.874906	1.24487	0.591972	1.23439	1.02186	1.83109	2.1158	0.508881	1.31805	0.605081	1.91707	1.44995
DAB2	1.36472	0.280676	0.386259	0.382015	0.358613	0.250659	0.49524	0.23059	0.283811	0.396557	0.230862	0.527448	0.262775	0.271044	0.284618	0.406014	0.636177
DAG1	3.1329	0.195778	0.291226	14.5697	19.6057	16.8199	18.3346	5.3118	19.6479	19.2035	16.5918	20.9925	5.90853	18.5109	0.969088	18.076	20.0329
DAND5	1.07185	0.601982	0.691121	6.86567	10.4028	0.895708	4.61746	4.30795	4.21198	2.17981	6.0285	5.91181	3.98119	5.89095	6.94079	4.44351	3.22254
DAPK2	0.968014	0.704846	0.777023	0.167508	0.145239	0.142853	0.149364	0.120893	0.151512	0.193137	0.0771548	0.130101	0.150038	0.0783458	0.172432	0.0939736	0.267888
DAPP1	0.866817	0.686146	0.762007	0.140399	0.144156	0.0868759	0.0953912	0.0996629	0.120258	0.118808	0.0759082	0.126315	0.174573	0.159929	0.186055	0.1217	0.181407
DARS1	21.9782	0.000776766	0.00654875	0.578144	5.85837	5.94716	7.75754	0.266554	3.69276	7.26821	1.53145	8.02666	0.245705	0.487238	0.283319	1.81403	9.91216
DBH	2.00569	0.0314876	0.0784698	0.00512902	0.0104627	0.00763159	0.00723596	0.00282997	0.00745229	0.00881331	0.00730703	0.00823737	0.00380497	0.00452427	0.00488272	0.0105985	0.0114994
DBI	23.7343	0.196402	0.291857	92.5525	111.222	118.078	88.6839	4.66443	120.209	110.707	117.149	89.6915	4.63735	105.984	5.63767	119.602	85.9902
DBN1	20.692	5.73431e-05	0.00376719	0.681979	11.0525	9.51827	18.8619	0.358042	9.25671	12.4623	4.60181	21.4217	0.459998	0.89094	0.418268	5.53506	20.8807
DBNL	83.2512	0.0140188	0.0435924	1.00765	12.3925	12.3779	29.6097	0.117538	8.99049	15.2053	5.68279	34.5904	0.148682	2.42957	0.239783	5.62479	32.6158
DCBLD2	54.952	0.0157182	0.0471709	0.638297	9.80828	11.1186	6.13771	0.114944	6.6539	10.6849	1.07267	6.85806	0.109682	0.74324	0.0354272	1.352	6.31639
DCC	1.02762	0.42984	0.538313	0.909723	1.01988	0.819661	0.821823	0.888904	0.850274	0.960595	0.876423	0.935364	0.774373	0.913451	0.811577	0.982412	0.937311
DCDC2C	0.84892	0.304165	0.410641	0.858982	0.558566	1.08147	0.559806	0.732195	0.747839	0.584348	0.73113	0.54115	0.645326	0.628855	0.844694	0.621575	0.490798
DCLRE1C	0.891558	0.295138	0.40083	1.48247	1.20689	1.15285	1.0416	1.26584	1.12857	1.37192	0.954423	1.65428	1.14949	1.11111	1.37183	0.897821	1.04732
DCN	0.954621	0.500709	0.604321	0.0412032	0.0328469	0.0597217	0.0444492	0.0372659	0.0412175	0.0221953	0.0343392	0.0649287	0.0558693	0.0362821	0.0454146	0.0314761	0.0393334
DCTD	68.9462	5.41426e-05	0.00376719	0.675721	25.0459	35.6839	32.1111	0.34379	19.2622	29.099	7.66083	40.6758	0.296109	0.95953	0.418065	5.39417	23.703
DCTN1	22.6619	0.0084506	0.030336	1.39678	10.6782	8.28786	23.7672	0.340376	6.9944	11.1556	4.22104	25.6894	0.365717	2.07988	0.93271	5.17264	26.7952
DCTN2	110.209	0.0020137	0.0111902	0.789822	17.3024	17.3024	79.0394	0.156996	11.7525	24.2313	10.234	77.8756	0.143249	1.29855	0.448351	10.5956	93.1898
DCTN6	5.48769	0.00101854	0.00738761	0.346469	1.49371	1.93979	3.58507	0.272193	0.820742	1.93321	0.546654	3.44117	0.237566	0.298541	0.218636	0.593944	3.84424
DCTPP1	103.322	0.0651451	0.130603	13.6895	74.6722	77.2841	90.6101	0.722716	72.6354	79.0942	51.5714	96.4828	0.684774	32.8563	1.02314	54.971	106.197
DCUN1D1	4.2984	7.3696e-05	0.00376719	1.2013	5.38371	5.96656	3.43736	0.958599	7.71572	3.83333	4.79357	4.59352	1.06866	1.01255	1.13508	3.9044	4.91844
DCUN1D2	0.946779	0.325036	0.432049	1.19152	1.48432	1.03147	1.36113	1.85176	1.15966	0.800293	1.17251	0.899004	1.22485	1.10359	1.0811	1.60381	1.28316
DCXR	1.20882	0.0116398	0.0380137	0.583903	0.729965	0.788018	1.17625	0.65189	0.692795	0.945533	0.592505	1.20247	0.663147	0.639227	0.653564	0.800182	1.3878
DDA1	4.53342	0.00347003	0.0160235	1.38655	4.73873	4.39846	14.0393	0.811183	3.13747	6.26103	1.64285	17.7285	0.970231	1.082	0.61506	2.11976	16.57
DDAH1	11.8688	0.0233044	0.0632432	14.5697	56.2312	48.8809	77.1343	4.13389	49.0642	55.5032	36.6972	70.4389	4.06062	19.5081	4.08886	39.454	88.6962
DDC	1.1883	0.827072	0.874333	0.00755056	0.0103201	0.00359922	0.00758256	0.00555153	0.00537545	0.012561	0.00659688	0.011928	0.00286808	0.00118319	0.000414914	0.0065882	0.0268395
DDHD2	4.55484	0.00126508	0.00827255	0.243282	0.615956	0.654833	3.95451	0.143767	0.492809	0.708677	0.645237	4.45585	0.14072	0.292965	0.142161	0.705834	5.1669
DDI2	15.6946	0.00035879	0.00467261	0.134857	2.15039	1.39329	7.65446	0.0875712	1.34397	2.27868	0.586133	8.99049	0.0887752	0.132558	0.0600622	0.640025	5.01865
DDR1	51.7828	0.0361695	0.085745	0.504316	3.56475	3.90494	4.12816	0.0607109	2.69204	4.07331	1.04326	4.56938	0.0688404	0.555439	0.0274871	1.23568	4.06964
DDT	51.6072	0.0746768	0.143795	5.86731	25.2166	25.9579	26.8863	0.344458	25.0112	24.4235	22.684	25.9975	0.473258	8.38436	0.457296	19.9346	21.931
DDX1	2.02076	0.0133523	0.0420115	1.10023	2.42335	2.16971	5.1526	1.07371	0.913578	3.19341	1.33173	6.2139	0.781274	0.922487	0.647252	1.46145	5.12339
DDX25	1.11157	0.590418	0.682401	1.82121	1.51782	1.24695	1.41843	1.36547	1.59416	1.85215	1.42632	1.50493	1.17838	1.33441	1.61698	1.64912	2.12461
DDX39A	1.2441	0.0432222	0.0974835	1.46581	1.99848	1.62203	2.6926	1.39571	1.5756	1.82361	1.32666	3.768	1.64787	1.57124	1.30441	2.03482	2.46605
DDX4	1.02769	0.966811	0.976162	1.23285	0.991992	0.481497	0.778409	0.529132	0.934586	0.728803	1.15605	0.592752	0.909408	0.962128	1.21934	1.3055	0.633756
DDX53	1.12975	0.900022	0.924704	1.08809	1.16764	0.97306	1.34108	0.96976	0.472996	0.803294	0.623906	1.46937	0.859637	1.15349	1.09558	1.01199	1.22646
DDX58	1.84548	0.0235615	0.0637097	0.224876	0.269191	0.272929	0.629509	0.141542	0.300638	0.274904	0.209163	0.780408	0.14789	0.176275	0.228062	0.210399	0.443222
DECR1	4.31123	0.00175073	0.0102373	0.454641	1.82665	1.46683	5.56237	0.340234	0.934327	1.94679	1.11342	5.92617	0.222534	0.281772	0.356704	1.17552	5.86528
DEFA1_DEFA1B	0.939523	0.517027	0.619479	0.402986	0.32719	0.354289	0.439764	2.11712	0.378614	0.350503	0.269807	0.568448	0.273725	0.30141	0.383075	0.380324	0.48337
DEFB103A_DEFB103B	1.92039	0.103894	0.181845	1.00465	1.59881	2.1789	2.18389	0.479034	1.43784	2.38518	0.587435	3.10308	0.832545	0.694044	0.292843	1.03562	2.30362
DEFB104A_DEFB104B	1.29433	0.491972	0.597262	0.85364	0.680751	0.618266	0.857614	0.532739	0.931159	1.00146	0.805804	0.588902	0.622567	0.551373	0.898008	0.899503	0.519826
DEFB116	0.972048	0.695536	0.769803	0.655288	0.577583	0.550418	0.628202	0.633888	0.553939	0.673103	0.512705	0.548476	0.454893	0.716034	0.696985	0.61617	0.622394
DEFB118	0.751529	0.472204	0.579971	1.34667	0.6447	0.788182	0.818696	0.720065	0.840023	0.810621	0.786599	0.838917	1.08937	1.16999	1.29235	0.783389	0.913895
DEFB4A_DEFB4B	0.664343	0.421061	0.530415	0.00493614	0.00782008	0.00205037	0.00327929	0.00601133	0.00362979	0.00252098	0.00132655	0.0060906	0.00159957	0.000626543	0.000176224	0.00541696	0.00362551
DENND2B	7.98228	0.000142021	0.00376719	0.844167	6.24846	5.03294	9.51695	0.630514	3.64647	6.77349	1.28476	11.8894	0.597827	0.934068	1.03929	2.05082	13.9655
DENR	19.149	0.000220155	0.00385061	1.37202	34.4278	24.1961	72.6303	0.820002	24.0906	42.4296	5.41965	82.1905	1.26357	1.25745	0.959397	8.07633	82.3844
DFFA	733.32	0.0044009	0.0190293	0.428599	32.6588	33.3589	47.3207	0.0445355	27.1937	38.8139	7.58737	48.4089	0.0425706	1.14926	0.098947	7.5381	50.8967
DGCR6	1.61821	0.172555	0.266163	0.434311	0.537337	0.75991	0.87697	0.477178	0.850156	0.772175	0.449409	0.951055	0.728399	0.503652	0.653745	0.953761	0.980167
DGKA	1.55477	0.00245903	0.0126609	0.629466	1.16578	0.972183	2.26875	0.577143	0.859876	0.897323	0.711828	2.5352	0.48653	0.755708	0.548628	0.845045	2.42016
DGKZ	1.01819	0.633053	0.717493	1.10696	0.653156	0.705589	1.38099	0.990755	1.34845	1.23782	0.75419	1.09126	1.23328	1.31303	0.941674	1.39455	1.12709
DHODH	1.86736	0.0277399	0.0718827	0.856188	1.05066	1.08945	3.32211	0.562646	0.699841	1.27174	0.739796	4.3575	0.466484	0.749292	0.837581	0.843114	1.97671
DHPS	6.59193	0.00761161	0.0281273	0.579789	1.64741	0.881175	16.8129	0.16224	1.12397	1.98398	1.88779	28.2837	0.2845	0.40779	0.233145	1.8754	21.0158
DHRS4L2	1.33016	0.0497557	0.108372	1.23354	1.53837	1.21386	1.53879	0.937766	1.33441	1.52891	1.17903	1.58634	1.01255	1.04906	1.34686	1.3133	1.84958
DIABLO	305.346	0.0221071	0.0607892	15.311	377.675	381.41	506.353	1.23688	331.899	405.934	219.321	565.232	0.608572	23.9309	0.428718	248.31	609.846
DIPK1C	1.0421	0.396204	0.504401	0.787908	0.803183	0.751268	0.628028	0.624728	0.720964	0.627636	0.622912	0.96882	0.720914	0.573077	0.951714	1.10168	0.927295
DIPK2B	1.07938	0.703789	0.776293	0.045201	0.0384626	0.0337516	0.0416223	0.0180908	0.0588873	0.0438767	0.017869	0.0532749	0.0328697	0.019234	0.0300165	0.0354788	0.0248123
DKK1	28.2641	0.0711729	0.139063	9.90049	31.865	33.1469	41.8397	1.1274	24.5917	32.9499	27.558	45.9662	0.919741	15.4036	0.414976	28.9944	47.3437
DKK3	13.4534	0.293645	0.399592	35.4055	39.8415	34.7057	26.8751	2.56667	37.8049	37.7159	36.1996	29.6323	2.53801	10.0443	0.600985	34.5305	29.4685
DKK4	1.04427	0.708194	0.778507	0.0167616	0.0208848	0.0175037	0.0325725	0.0218776	0.013575	0.0212028	0.0132846	0.024914	0.0167175	0.0148181	0.016194	0.0149563	0.0336069
DKKL1	3.46991	0.000392404	0.00486071	0.0485663	0.2157	0.165879	0.230846	0.0464589	0.145885	0.217201	0.102443	0.185578	0.0478048	0.0411461	0.0399019	0.113118	0.259032
DLG4	1.57135	0.00438869	0.0190247	0.996678	1.15469	1.38118	2.41061	0.866817	1.36207	1.66382	0.934846	2.58417	0.769877	0.889028	0.968484	1.29173	2.80208
DLGAP5	112.206	0.0124125	0.0398702	8.00666	139.035	138.784	170.154	1.03605	93.5587	155.611	30.7113	197.677	1.23688	17.5817	1.73664	31.4394	226.223
DLK1	2.42301	0.0958742	0.171296	0.00962098	0.0161312	0.0132772	0.00952939	0.00327679	0.0108617	0.0196572	0.0160065	0.0152062	0.00627573	0.0100776	0.00466891	0.0208834	0.0258534
DLL1	106.921	0.0200768	0.0564834	0.0275501	0.615188	0.687151	0.329923	0.00336915	0.490457	0.645192	0.0722229	0.384512	0.00276118	0.0400182	0.00535351	0.0876744	0.360232
DLL4	0.842764	0.22831	0.327775	0.0929372	0.151103	0.0783241	0.083905	0.0756141	0.0263108	0.0410009	0.046847	0.0854663	0.106572	0.132825	0.0730638	0.0674004	0.094601
DMD	9.09012	0.000319808	0.00443033	0.535553	3.66522	3.98588	22.2726	0.403209	2.51089	4.91707	2.17754	25.8716	0.371079	0.553287	0.4341	2.61534	22.4851
DMP1	1.38242	0.11737	0.199113	0.0105889	0.0133446	0.00978983	0.0103037	0.00856875	0.0169004	0.0192286	0.0117826	0.0101526	0.00518227	0.00885188	0.0118456	0.0166423	0.0206975
DNAJA1	0.906011	0.54571	0.645793	1.41519	1.54093	1.35886	1.22987	1.8391	1.24764	1.01783	1.17862	1.55682	1.18058	1.28218	1.59815	1.21075	1.4568
DNAJA2	51.3716	0.000844015	0.00674059	0.152894	2.35643	2.59926	9.19532	0.0458702	1.6047	2.6926	0.957205	10.2866	0.0434259	0.313514	0.0802864	1.03994	8.07465
DNAJA4	217.414	0.0629289	0.127207	0.0482543	0.294492	0.337861	0.784367	0.00148543	0.334065	0.49298	0.0906028	1.08088	0.00153654	0.11381	0.140769	0.270462	0.549123
DNAJB1	6.28233	0.002431	0.0125989	0.317824	1.06651	1.40454	8.12912	0.169764	0.830988	1.74038	0.348758	8.01165	0.151302	0.341771	0.167996	0.518315	7.91067
DNAJB14	19.1451	0.000340332	0.00451524	0.205826	4.14278	3.94056	29.1293	0.19167	2.37841	5.08836	1.12428	32.4625	0.256975	0.266776	0.272457	1.34714	30.7689
DNAJB2	16.7281	0.000611946	0.00584549	0.198347	1.99571	2.05139	7.28384	0.0708936	1.54564	2.45615	0.600693	9.61375	0.119303	0.284007	0.0951799	0.804687	6.54004
DNAJB6	315.26	0.0567948	0.117989	14.457	148.282	160.252	292.522	0.470348	136.485	164.484	82.3388	337.935	0.297735	21.4529	0.81124	81.5775	268.355
DNAJB8	1.36434	0.0179378	0.0523798	0.778517	0.771961	0.838278	1.5153	0.564678	0.875513	1.11551	0.726483	1.80663	0.683352	0.932322	0.669474	0.935105	1.63978
DNAJC21	3.23575	0.000522614	0.00557072	0.881969	2.86096	3.09985	5.93563	0.884173	2.38849	2.88186	2.3256	6.00473	0.991854	0.843933	0.764294	2.01377	5.05882
DNAJC6	43.5379	0.000464184	0.00523668	0.301807	4.8679	4.05162	71.1455	0.0887444	2.657	7.10778	2.91036	108.271	0.101821	0.447295	0.104625	4.43305	97.9518
DNAJC9	30.7966	0.000526007	0.00557072	0.200212	6.32954	5.54428	71.3826	0.115896	3.51616	9.33144	0.976167	86.4504	0.180029	0.26893	0.114356	1.26216	68.6744
DNER	8.81707	0.148266	0.235533	0.149529	0.296253	0.252858	0.268762	0.0270918	0.221013	0.30583	0.13086	0.388935	0.0286782	0.0884864	0.0071815	0.143448	0.314798
DNLZ	1.74485	0.0862017	0.158955	0.215372	0.285844	0.299827	0.366428	0.129722	0.227132	0.298024	0.140993	0.421119	0.163822	0.15385	0.218393	0.135597	0.384272
DNM1	1.09809	0.449088	0.556695	0.0735822	0.0808001	0.07082	0.095656	0.0829853	0.0883149	0.0892317	0.0470553	0.115848	0.0531974	0.0484386	0.0670881	0.0672977	0.143836
DNM3	6.58051	0.00923004	0.0323871	0.793884	2.76945	2.15457	8.73193	0.230622	1.68716	2.92898	1.9	10.2774	0.327417	1.00905	0.303233	2.14935	12.151
DNMBP	185.542	0.0325895	0.0803196	2.33092	25.6076	30.895	76.5431	0.111832	16.971	28.4449	15.8587	88.9548	0.138015	5.11098	0.2234	16.3577	89.6294
DNPEP	65.918	9.17137e-05	0.00376719	0.0213695	0.803016	0.923062	2.42385	0.012182	0.407028	0.964398	0.105895	2.94956	0.0104634	0.0438676	0.0149854	0.111684	3.07183
DNPH1	123.127	0.0362834	0.0859453	2.84534	29.6961	28.5912	29.62	0.226754	26.9087	30.6858	19.161	32.1646	0.23221	4.3578	0.469761	20.1555	30.1775
DOC2B	0.91694	0.614457	0.701037	0.977521	1.09969	0.731789	0.774319	0.817392	0.762759	0.977318	0.776254	0.73913	0.924535	0.847744	0.880198	1.19375	0.908778
DOCK9	1.30831	0.0356887	0.0852532	0.622351	0.51713	0.710989	0.996678	0.486159	0.583822	0.871335	0.487847	1.08125	0.543443	0.653609	0.568093	0.727642	1.14045
DOK1	1.43545	0.32841	0.435118	0.16251	0.171122	0.168708	0.0731905	0.0717439	0.189163	0.158209	0.11215	0.157334	0.110216	0.163357	0.138274	0.133823	0.206942
DOK2	0.895646	0.275254	0.381311	0.226001	0.211774	0.124094	0.0995869	0.181143	0.0970788	0.164973	0.235565	0.293758	0.162454	0.198141	0.145098	0.16224	0.117497
DPEP1	1.1088	0.938797	0.955604	0.0891699	0.0746197	0.0577314	0.0450915	0.0571065	0.0581289	0.105506	0.0491727	0.0633417	0.0571263	0.0523633	0.0927184	0.0729676	0.096068
DPEP2	1.41225	0.108206	0.187818	0.00212975	0.00320536	0.00300775	0.00622505	0.0020612	0.00234906	0.00522085	0.00343399	0.00157667	0.00294442	0.00248696	0.00250912	0.00257074	0.00563097
DPP10	1.34434	0.269211	0.374716	0.142595	0.139932	0.0650413	0.117815	0.100991	0.160729	0.135682	0.105506	0.135767	0.0816049	0.157236	0.126974	0.165902	0.2486
DPP4	4.6133	0.00644093	0.0248375	0.0232472	0.0642348	0.0621673	0.0648747	0.0132084	0.0552416	0.0609344	0.0360914	0.0767867	0.0129384	0.022039	0.0123042	0.0614859	0.0552493
DPP6	1.68378	0.412848	0.522308	0.0804313	0.0778694	0.0648522	0.0307323	0.028168	0.068034	0.0826925	0.0466202	0.0784817	0.0418479	0.0704625	0.0311721	0.0935966	0.0891884
DPP7	4.71775	0.028217	0.0725828	23.703	66.5146	69.3008	49.2312	11.7411	61.1042	68.1339	30.8137	56.2351	11.9199	19.6847	3.73394	33.426	62.5137
DPT	2.00125	0.0645149	0.129695	0.00255723	0.00589538	0.00762525	0.00261187	0.00114305	0.00335866	0.00380312	0.0034409	0.0066686	0.00190038	0.00202551	0.000989166	0.00413413	0.00472425
DPY30	734.083	0.00805026	0.0293037	0.660578	37.3568	41.3811	92.2515	0.0508891	20.8952	47.0688	7.68582	104.699	0.0490161	1.13705	0.190228	10.1464	99.1197
DRAXIN	1.17707	0.907796	0.931048	0.0631576	0.0625477	0.0385079	0.0480706	0.0422209	0.0407516	0.0496969	0.0290624	0.0504885	0.0385026	0.044323	0.0527495	0.0584278	0.0636763
DRG2	1.34864	0.158252	0.248694	1.04993	0.888288	1.01861	1.96333	0.834278	1.12514	1.20966	0.805468	2.35332	0.563739	0.723618	0.94285	1.16151	1.29316
DSC2	11.9381	0.0504875	0.109558	2.65866	8.20498	9.35735	8.77622	0.600693	6.55729	9.74863	4.2693	9.82529	0.687294	2.669	0.185206	4.91265	9.46826
DSCAM	1.10673	0.578797	0.672694	0.339928	0.429789	0.35451	0.380324	0.45793	0.511711	0.56456	0.273213	0.321146	0.343647	0.344434	0.283496	0.47293	0.767905
DSG2	5.45394	0.0555947	0.116731	4.7279	10.2546	11.521	10.3252	1.66948	9.54205	11.2223	5.83002	10.6391	1.88022	4.78195	0.724873	6.79089	10.548
DSG3	1.86413	0.237075	0.337705	0.00368071	0.00387873	0.00175161	0.00843439	0.00695227	0.00869981	0.0119041	0.0067313	0.0111161	0.00452458	0.00888508	0.00619577	0.0117418	0.00509995
DSG4	1.2928	0.869886	0.903581	0.293534	0.153244	0.119195	0.152957	0.118216	0.112461	0.164836	0.136096	0.170791	0.118536	0.171669	0.143528	0.174307	0.185475
DTD1	277.242	0.00156732	0.00953743	1.90713	100.114	89.0782	138.832	0.32273	92.2003	108.083	46.5078	172.35	0.332563	5.26196	0.374646	52.8965	134.057
DTNB	11.0288	0.000535183	0.00558693	0.186145	1.29972	1.0946	9.44663	0.0992492	0.924407	1.67354	0.547071	13.0982	0.0982772	0.411767	0.0708445	0.728197	10.0192
DTX2	1.66129	0.0318303	0.0790484	0.440343	0.430863	0.387455	0.751424	0.302205	0.650265	0.695104	0.385633	0.722215	0.318066	0.354732	0.391559	0.528399	1.0896
DTX3	68.2189	0.000147901	0.00376719	0.187089	5.10178	5.32618	18.3588	0.0747854	2.65424	5.80099	1.41647	18.2889	0.0603919	0.588739	0.128853	1.32795	20.8532
DTYMK	2.24451	0.0136961	0.0428625	0.191471	0.42004	0.541337	4.30795	0.187141	0.307765	0.619639	0.260544	6.50433	0.11043	0.152798	0.100649	0.231727	5.25358
DUOX2	0.888658	0.469133	0.576947	2.09841	1.14544	0.688439	0.826049	0.805915	0.832083	1.0284	0.978674	0.8284	1.10129	1.13564	0.91764	1.25327	1.0538
DUSP13	1.03951	0.713082	0.78241	0.0688261	0.108097	0.0502442	0.0667772	0.0583065	0.0706778	0.0793404	0.0715453	0.0991392	0.0966424	0.0557997	0.0858582	0.0704283	0.135748
DUSP29	1.24885	0.493813	0.599035	0.688105	0.624468	0.498719	0.534181	0.453697	0.262247	0.455556	0.488828	0.566599	0.295473	0.630601	0.849449	0.832718	0.638518
DUSP3	8.6506	0.00345139	0.015988	0.0186485	0.158604	0.215461	0.384379	0.0183344	0.116073	0.175909	0.0267373	0.392183	0.0149501	0.00930808	0.018651	0.0144499	0.400896
DUT	202.728	0.032945	0.080855	29.0245	580.399	592.799	419.696	1.53347	446.712	634.071	145.432	408.899	2.01698	75.7251	2.61552	159.698	391.753
DXO	29.942	0.00558739	0.0225331	2.82647	24.7937	26.0209	53.2386	0.828056	23.1911	25.6591	23.0501	50.0813	0.59378	9.14828	0.706225	23.0405	51.7684
DYNC1H1	1.84997	0.00325734	0.0154091	1.25084	2.43665	1.87462	2.67678	0.883315	2.00153	2.41329	1.57932	2.70663	1.08192	1.48648	0.963863	1.88714	3.13638
DYNLT1	10.7436	0.0563263	0.117517	3.27933	9.31077	8.59561	8	0.682168	5.84864	7.98006	9.34827	10.0415	0.800071	6.49082	1.55811	10.7898	10.8033
DYNLT3	1.08643	0.978587	0.985668	0.69684	0.769237	0.580473	0.550685	0.708039	1.30767	0.74976	0.869284	0.685154	0.879344	0.401981	0.811633	1.17723	0.881663
EBAG9	25.5597	0.000171246	0.00376719	0.265927	4.78361	6.05363	19.0881	0.187154	2.48303	7.11567	1.21681	20.4085	0.130426	0.394747	0.167357	1.31067	25.6236
EBI3_IL27	2.56187	0.0218282	0.0601356	0.00821741	0.0138305	0.0120477	0.0648702	0.0053986	0.00984427	0.0116518	0.0233603	0.0692808	0.00315073	0.00652548	0.00208115	0.0268209	0.0577034
ECE1	0.900127	0.18793	0.282717	0.298727	0.285884	0.304455	0.148775	0.328986	0.1821	0.206627	0.23844	0.296129	0.333579	0.36521	0.345989	0.51502	0.296479
ECHDC3	27.0489	0.000219252	0.00385061	0.317318	4.98157	6.54276	7.1068	0.184169	3.89602	5.0006	0.793004	9.30883	0.14956	0.48988	0.144336	1.10145	7.82071
ECHS1	220.479	0.00877719	0.0312114	1.57462	42.2828	35.066	119.635	0.176458	38.9054	66.9587	26.4281	137.625	0.120985	1.2605	0.146737	28.9803	126.58
ECI2	8.38261	0.000923401	0.00701768	1.06459	7.09105	9.40612	27.7132	0.512563	4.49899	9.30819	2.42351	33.5026	0.845924	0.885154	0.773943	1.99723	24.8591
ECM1	216.347	0.132286	0.216866	79.9541	263.38	228.065	277.318	1.09247	252.581	265.156	287.377	267.668	1.2174	28.223	0.628028	253.668	268.467
ECSCR	1.12311	0.614321	0.701037	1.85382	0.4792	0.402427	0.582044	0.434221	0.491547	0.461691	0.423109	0.430863	0.376233	0.487678	0.654607	0.514271	0.595594
EDA2R	1.63773	0.0101544	0.0346745	0.0160565	0.0365724	0.0335533	0.0463881	0.0204877	0.0353119	0.0318735	0.0191488	0.0373745	0.0217054	0.0214408	0.0215794	0.0318845	0.0336605
EDAR	1.51572	0.238255	0.338489	0.118635	0.120541	0.101398	0.0796932	0.0675126	0.0965219	0.10233	0.0885785	0.174174	0.0506533	0.0809851	0.129875	0.1354	0.154727
EDDM3B	0.872181	0.959446	0.970402	0.348372	0.364174	0.254299	0.265356	0.223183	0.300867	0.215491	0.207949	0.272136	0.312018	0.3252	0.244601	0.348734	0.436726
EDEM2	1.01487	0.841545	0.88547	0.844869	0.90985	0.991717	0.575664	0.865737	0.824162	0.843231	0.952044	0.714992	0.8679	0.820343	1.16959	1.03987	0.878613
EDF1	45.6803	0.00297343	0.0144763	1.05431	16.799	16.9252	83.5924	0.273422	7.219	23.9408	2.24871	90.184	0.367751	0.549275	0.155049	2.78852	101.765
EDIL3	8.02555	0.012223	0.039348	3.75002	15.9115	11.3231	26.3275	1.27385	12.3266	10.3647	15.9789	25.1712	1.59472	1.63139	0.598034	12.7985	24.9471
EDN1	52.4729	0.000235911	0.0038671	0.558179	14.3572	12.6004	12.7295	0.229283	10.6893	17.3938	3.12185	14.7301	0.240132	0.766576	0.180541	3.93046	14.5495
EDNRB	1.11876	0.691416	0.766383	1.32795	1.35981	0.801681	1.33626	0.936857	0.875088	1.12849	0.903941	1.29846	0.760173	0.849744	0.885952	1.04812	1.43634
EEF1D	125.766	0.0195441	0.0555174	11.7297	132.404	131.061	627.686	1.0421	77.0061	167.023	74.999	691.411	1.02271	26.271	4.86453	88.5856	636.36
EFCAB14	1.91202	0.00410668	0.0181327	0.100572	0.288271	0.20166	0.482935	0.116129	0.195549	0.324435	0.110208	0.663423	0.10547	0.0865573	0.115439	0.14228	0.422171
EFCAB2	2.14533	0.00564113	0.0226187	1.09445	2.118	1.96755	5.15689	0.917131	1.61451	2.49268	0.856782	6.71832	0.876727	0.913198	1.09391	1.29262	5.75613
EFEMP1	5.86325	0.0226147	0.0620053	0.575744	1.84446	2.62679	2.25168	0.31458	1.49278	1.42149	3.27297	2.34226	0.247174	0.455493	0.0353977	1.94706	1.45397
EFHD1	6.74912	0.00202331	0.0112223	0.222611	0.629117	0.531595	6.27276	0.0981614	0.347407	0.710546	0.662504	7.71946	0.0928406	0.23681	0.220111	0.708382	9.28756
EFNA1	37.763	0.14602	0.233028	12.9807	24.5423	26.1584	29.6138	0.567621	22.9847	26.2892	24.1374	31.8959	0.692699	9.12042	0.187622	26.7896	31.0991
EFNA4	299.186	0.00642671	0.0248375	0.112758	4.4968	4.81889	6.67006	0.0150301	2.46793	5.80502	1.60247	8.2695	0.0106929	0.217427	0.0210112	1.77719	9.18513
EFNB2	4.65635	0.0737934	0.142563	0.450563	2.46468	2.60991	1.38819	0.298127	1.10742	2.72962	0.328781	1.64114	0.0790988	0.520763	0.0895663	0.817222	2.05537
EGF	6.87615	0.105049	0.183319	0.118602	0.166489	0.150132	0.23722	0.0255701	0.166732	0.185604	0.175824	0.312776	0.0234836	0.0918358	0.0300436	0.28228	0.292093
EGFL7	1.50379	0.510353	0.61271	0.11762	0.369821	0.415034	0.628332	0.245416	0.258942	0.369053	0.158901	0.642692	0.340517	0.14073	0.0640836	0.190373	0.555362
EGFLAM	1.16772	0.229748	0.329032	0.125686	0.18599	0.123621	0.213825	0.104763	0.129597	0.189032	0.104451	0.24192	0.158066	0.112485	0.143577	0.146767	0.191631
EGFR	21.4618	0.024583	0.0656219	2.24171	10.2078	10.3188	17.8456	0.475362	8.35535	10.2021	8.70594	21.1443	0.421177	5.51018	0.54977	8.19589	19.3317
EGLN1	119.296	0.00281668	0.0139073	0.560272	12.5865	11.5386	42.2243	0.0967228	9.77231	16.1493	6.30152	49.1119	0.0942476	1.77818	0.109918	7.18257	56.1495
EHBP1	61.6958	7.98288e-05	0.00376719	0.690589	30.476	27.3354	92.0471	0.443068	19.03	42.0636	4.27434	114.119	0.391613	1.2713	0.476814	6.0331	102.288
EHD3	0.885706	0.530553	0.631693	0.0793074	0.0702431	0.0777669	0.134651	0.0799532	0.0563789	0.0487045	0.0556915	0.0546324	0.0409441	0.100224	0.0613029	0.0952392	0.135044
EIF1AX	14.724	0.000662615	0.00597785	0.740258	9.35735	9.28627	11.4066	0.630689	9.55595	12.4614	1.49557	8.15961	0.581842	0.426111	0.640513	1.51456	10.3776
EIF2AK2	1.30369	0.0336502	0.0819361	0.082555	0.104054	0.119717	0.469338	0.0795552	0.107626	0.145471	0.0769945	0.457201	0.0832446	0.078547	0.0628955	0.0836263	0.305046
EIF2AK3	0.982821	0.758175	0.818975	0.892794	0.496615	0.623733	0.162026	1.02534	0.954224	0.82542	0.572838	1.04037	0.500451	0.968417	1.07281	0.988354	0.877457
EIF2S2	11.6859	3.96756e-05	0.00376719	1.18962	11.3814	10.2276	21.9949	0.865137	9.54669	14.7598	5.16547	24.4829	0.875209	1.90501	0.888535	6.61252	23.6981
EIF4B	12.7763	0.00122343	0.00809068	0.269639	2.47015	4.45276	6.81163	0.0824178	2.0282	4.93107	1.34537	8.19475	0.193338	0.3053	0.194238	1.72118	9.51432
EIF4E	24.5781	0.000236872	0.0038671	0.654289	15.0982	10.9678	75.5102	0.446243	7.76239	17.6574	3.01655	80.9523	0.422083	0.703977	0.41057	6.17869	66.7132
EIF4EBP1	145.15	0.044315	0.0994112	17.3938	161.065	159.842	146.86	1.08983	175.777	163.642	110.072	158.188	1.06378	37.5984	1.36964	119.934	173.79
EIF4G1	490.803	0.014917	0.0455614	1.05687	37.5698	34.9447	56.1767	0.071199	28.7104	43.5138	14.1949	60.0628	0.0672837	1.99792	0.0926413	14.3085	57.5482
EIF4G3	1.23294	0.365506	0.47378	0.544574	0.820343	0.606761	0.937311	0.721764	0.554669	0.837174	0.404637	0.83243	0.467909	0.402958	0.576543	0.671426	1.02165
EIF5	5.80944	0.00106727	0.00753632	1.15357	6.70157	8.4193	28.03	0.92383	5.10567	8.52855	1.6629	31.0173	1.1778	1.31759	1.12163	2.18419	30.6709
EIF5A	1.29244	0.299996	0.406244	1.32473	1.68798	1.60759	1.49412	0.572203	1.499	1.79763	0.819037	1.5133	1.15605	1.1	1.33728	1.41431	1.12763
ELAC1	16.5241	0.000783305	0.00656046	0.352721	5.33763	5.05917	13.4693	0.306169	2.54894	7.50889	0.606719	19.001	0.214255	0.345822	0.339222	0.452033	14.2057
ELAVL4	227.623	6.79591e-05	0.00376719	1.04016	120.961	137.845	960.805	0.292498	82.0312	159.897	67.8276	870.258	0.531411	1.9946	0.390069	60.2964	1025.21
ELN	1.02975	0.831902	0.877868	0.266093	0.202473	0.233971	0.153403	0.201856	0.241953	0.23586	0.163244	0.207862	0.15148	0.187479	0.240165	0.279612	0.191857
ELOA	691.028	0.000473297	0.00526025	0.307445	36.0993	41.4845	134.085	0.05224	19.7694	43.3662	7.1602	119.884	0.0516174	0.91764	0.0909363	8.20498	138.093
ELOB	7.70129	0.00026298	0.00411064	1.03713	8.02722	6.14239	25.6467	0.797579	4.75518	7.85004	3.0287	27.3828	0.543593	1.28895	0.82932	3.21585	21.8158
ENAH	48.9352	0.023653	0.063898	5.32618	45.0264	44.0815	117.825	0.577223	28.4903	52.2153	20.3972	115.64	0.900813	13.6251	3.38816	24.9748	116.179
ENDOU	2.70008	0.000928744	0.00702957	0.0335394	0.153904	0.0905589	0.134735	0.0435163	0.0919313	0.140204	0.0420923	0.0975645	0.0318448	0.0405206	0.0415445	0.0627257	0.0859833
ENG	23.9093	0.0344303	0.0833111	0.83642	2.9926	2.7353	6.87567	0.129686	2.22978	3.39427	3.34359	8.13138	0.139845	1.24048	0.158879	3.55907	8.52973
ENO1	91.8113	0.082222	0.154172	9.95485	47.3732	42.4855	45.0015	0.490152	42.1073	47.0721	41.2036	46.5755	0.343981	18.2257	0.725426	45.6708	50.1021
ENO2	95.8363	0.0334953	0.0816686	5.93727	57.5084	56.7009	63.338	0.591643	52.5675	60.489	38.7037	68.1528	0.46262	11.8318	0.74324	43.8468	70.4291
ENO3	2.18859	0.00151266	0.0093478	0.130272	0.239932	0.150142	0.622826	0.109629	0.210384	0.293697	0.194859	0.683683	0.090352	0.112844	0.147972	0.260761	0.712667
ENOPH1	1.76994	0.00947974	0.032948	1.29226	2.37463	2.0568	2.21207	0.970433	2.22993	2.96966	1.14758	2.38122	1.2498	1.20539	1.10275	1.42899	2.47015
ENOX2	33.8903	0.000934518	0.0070402	2.34827	60.3842	62.0216	28.4371	0.839091	48.7186	58.384	19.5406	31.3349	0.805189	21.8097	2.26734	18.9103	27.8653
ENPEP	0.850274	0.484275	0.590544	1.06688	0.654244	0.696937	0.580191	0.637634	0.903252	0.682263	0.668825	0.876606	0.817562	0.550647	0.695152	0.94875	0.812759
ENPP2	0.811071	0.0316495	0.078789	0.136739	0.13588	0.103931	0.113126	0.145814	0.120859	0.118265	0.0969914	0.123313	0.151302	0.112641	0.190465	0.115063	0.152989
ENPP5	5.65489	0.0117789	0.0383833	0.518962	1.33395	1.45649	2.08782	0.235892	0.970298	1.5977	1.04565	2.60991	0.220263	0.518386	0.14896	1.30098	2.56774
ENPP6	1.46662	0.747101	0.809406	0.0181335	0.0106589	0.00651599	0.00700305	0.0054941	0.00868776	0.0067692	0.00600009	0.0198159	0.00327952	0.00855747	0.00857944	0.00657588	0.00805779
ENPP7	1.68074	0.137423	0.222418	0.010428	0.0125854	0.00732224	0.0138075	0.00706106	0.0118678	0.0106826	0.00897296	0.0153672	0.00688704	0.0064005	0.00748231	0.0149574	0.0141133
ENSA	1.16304	0.364329	0.472464	1.65921	1.59295	1.45841	1.77227	0.997715	1.44543	1.74921	1.26164	1.8414	1.36964	1.13446	1.31385	1.62473	2.33173
ENTPD2	1.33654	0.498813	0.603739	0.526097	0.416908	0.349654	0.432508	0.311931	0.355544	0.595759	0.290417	0.458852	0.283398	0.377356	0.396502	0.57427	0.494691
ENTPD5	2.32624	0.152054	0.240766	0.682736	0.68863	0.652432	0.832833	0.236334	0.578946	0.58976	0.882948	1.11528	0.30437	0.708039	0.299162	1.01466	1.14838
ENTPD6	2.35023	0.144856	0.231626	0.649995	1.48216	1.43515	0.591931	0.254247	1.30649	1.48185	0.4825	0.667297	0.239534	0.257153	0.23423	0.563778	0.597537
ENTR1	17.9076	0.000884866	0.00695286	0.28383	3.07141	2.05196	3.9928	0.114071	2.28485	3.46079	0.770678	4.18724	0.127591	0.361057	0.173199	0.776307	3.30214
EP300	5.22163	0.000128183	0.00376719	1.07661	4.13017	3.6035	10.7719	0.760648	3.97182	4.71089	2.08406	11.8179	0.756336	1.3879	0.994263	3.27637	12.9825
EPB41L5	3.70327	0.00687984	0.0260827	1.76003	5.06268	6.00681	20.1499	1.36708	4.23981	7.38245	1.61228	26.2146	0.692411	3.14378	0.703879	3.97705	22.9194
EPCAM	20.8923	0.00968952	0.0334386	3.43188	22.9687	23.2394	26.4574	1.08478	18.0522	22.6635	11.1641	29.2264	0.95277	7.77154	1.12724	10.5685	25.1869
EPGN	1.09924	0.48511	0.59107	1.24005	1.3217	1.22366	1.2524	1.11319	1.12187	1.40815	0.967679	1.02733	1.0576	1.05117	1.06017	1.50035	1.26357
EPHA1	1.08583	0.621652	0.707314	0.0478678	0.0546059	0.0272897	0.0482944	0.0444769	0.051908	0.0499213	0.0314608	0.0555219	0.0326313	0.0349007	0.0416829	0.041761	0.0659492
EPHA10	1.39474	0.198984	0.294198	0.275648	0.303822	0.183023	0.368951	0.251303	0.269023	0.305004	0.10104	0.546692	0.24637	0.435668	0.451501	0.506734	0.350503
EPHA2	93.164	0.0266444	0.069849	3.50958	29.4011	33.3728	117.011	0.315585	20.0593	33.5746	22.8069	104.793	0.262066	6.04818	0.527009	23.9657	121.583
EPHA4	15.4711	0.0125239	0.0401836	0.0152886	0.0710018	0.0575556	0.119999	0.00377973	0.0601788	0.074568	0.0543378	0.18098	0.00458933	0.0204437	0.0032777	0.0837133	0.138494
EPHB4	41.1038	0.0421551	0.09547	4.97398	26.6341	26.333	41.3639	0.490662	19.7941	28.9984	17.0394	47.1407	0.640646	6.92253	0.148836	18.7992	43.683
EPHB6	2.48182	0.0103689	0.0352184	0.0122761	0.0295254	0.0262016	0.0457463	0.0118967	0.02246	0.0322938	0.013257	0.0722579	0.00622505	0.0168992	0.0120068	0.0303176	0.0964216
EPHX2	1.33746	0.0972379	0.173415	1.48916	1.44643	1.43018	2.08017	0.942131	1.49361	1.87813	1.13265	3.11234	1.11675	1.14782	1.06179	1.71737	2.69615
EPN1	1.08689	0.160112	0.251212	0.755289	0.816033	0.734126	0.88835	0.923062	0.814282	1.05782	0.796309	1.21706	0.817335	0.926717	0.840314	1.15565	1.36282
EPO	0.991304	0.96584	0.975523	0.23537	0.23586	0.214478	0.241534	0.264786	0.193915	0.265503	0.231294	0.237945	0.197373	0.231438	0.239966	0.233323	0.231567
EPPK1	6.677	0.000336121	0.00451008	0.185656	0.817109	0.659571	4.83026	0.122377	0.674551	0.996678	0.707156	6.16799	0.121936	0.213825	0.141748	0.963262	5.28316
EPS8L2	42.4149	0.0083918	0.0303204	0.366758	2.04415	2.06895	22.251	0.0566021	1.1704	2.5266	3.06163	24.4591	0.0595688	0.611108	0.0964684	3.84531	24.9834
ERBB2	11.117	0.00960805	0.0333148	0.296109	1.20572	1.30315	2.69391	0.108457	0.859399	1.36613	0.720515	2.96103	0.0872259	0.41911	0.0883332	0.874845	2.94282
ERBB3	12.6564	0.0527921	0.113153	2.18253	5.30223	5.36285	10.2276	0.42958	4.05275	5.93809	5.54966	11.0487	0.438485	2.64414	0.125477	5.81831	10.8943
ERBB4	3.21028	0.146008	0.233028	0.0156782	0.0238016	0.0191316	0.0309289	0.00259761	0.0185363	0.018077	0.0209051	0.0346428	0.00651193	0.0168688	0.00744506	0.0226021	0.0309053
ERBIN	8.93954	0.00485873	0.020376	1.49185	6.11987	5.30628	28.6289	0.459202	3.69302	6.73837	3.12835	28.7462	0.593574	2.21422	0.63812	3.68305	32.7676
ERC2	3.05294	0.00515424	0.0212794	0.739335	1.83172	2.10497	7.36048	0.570777	1.30622	2.68533	0.65647	9.32821	0.599986	0.67343	0.623819	0.80558	8.80181
ERCC1	1.10259	0.0323868	0.079955	0.955283	0.954687	1.16797	1.61049	0.891496	1.24565	1.05329	0.967813	1.86904	1.00584	1.00042	0.975355	0.918531	1.16797
EREG	1.26866	0.183361	0.277845	0.814338	0.969491	0.689776	0.610262	0.656106	0.612423	1.05395	0.598242	0.889274	0.612805	0.809891	0.832372	0.904442	1.31385
ERI1	0.865317	0.800873	0.852085	1.19143	0.991648	0.914845	0.985549	1.14599	0.65948	0.838626	1.18378	1.11605	0.855299	0.904818	1.25972	1.23448	1.33404
ERMAP	18.0447	0.113385	0.194497	0.0174685	0.536816	0.280428	0.588698	0.000724413	0.315213	0.70159	0.0661461	0.798797	0.0509632	0.0377992	0.0285592	0.192616	0.513345
ERN1	1.00626	0.421757	0.53092	0.185116	0.161343	0.18371	0.186274	0.164072	0.234734	0.273706	0.15811	0.196214	0.192643	0.13938	0.196432	0.246439	0.179829
ERP29	381.331	0.00523362	0.0215463	2.68887	139.614	132.34	117.956	0.309326	144.077	134.709	91.7477	144.568	0.282829	3.72774	0.334783	102.509	115.041
ERP44	72.7563	0.000273289	0.0041615	0.0171672	0.916242	0.942131	2.86255	0.00990313	0.728247	1.02363	0.153978	2.8568	0.0125933	0.0198833	0.00474986	0.18957	3.14901
ERVV-1	2.92533	0.047423	0.104617	1.47939	0.924599	1.04131	31.5267	0.319215	0.742005	0.99323	12.1586	38.5992	0.355963	0.440557	0.22416	13.6971	35.2268
ESAM	25.1956	0.0147527	0.0451068	2.56543	17.1139	18.3512	16.9604	0.590087	13.3106	19.3277	7.97896	20.1429	0.67315	3.4129	0.224253	8.89072	17.9163
ESM1	91.6905	0.000916593	0.00701768	0.0674892	4.72823	4.51836	1.679	0.0192087	4.00139	4.20265	0.400257	2.2484	0.01449	0.484746	0.0273067	0.392238	1.76125
ESPL1	1.33219	0.263816	0.368964	1.39745	1.30958	1.44563	1.95938	0.983025	1.00556	1.62541	0.901375	1.80638	0.837406	1.02669	0.890755	1.08395	2.27474
ESR1	1.39407	0.20824	0.305872	1.43834	1.6614	0.71862	1.57396	1.07878	1.41177	2.56294	1.52193	1.39503	1.07564	1.16514	1.50389	1.55941	1.2877
ESYT2	15.4464	0.000945565	0.00705073	0.774158	5.66588	5.47933	15.4743	0.354732	4.77301	6.34711	2.08132	16.9651	0.305321	0.850923	0.389825	2.4485	14.7159
EVI2B	0.876241	0.187605	0.282373	0.946779	0.623257	0.609839	0.460732	0.652251	0.640158	0.772603	0.62179	0.567857	0.711285	0.723417	0.844167	0.684584	0.365033
EVI5	2.25215	0.00267986	0.0134457	0.622049	1.4711	1.62259	5.60145	0.672777	1.51519	2.53239	1.37249	7.3615	0.826794	0.681743	0.589924	1.2314	5.28755
EVPL	1.22578	0.203793	0.300094	0.914275	0.697952	0.818072	1.35867	0.538493	0.822735	0.911049	0.733262	1.57647	0.727289	0.891496	0.623517	0.898506	1.45508
EXOSC10	18.9077	0.000154403	0.00376719	0.792784	10.5663	11.1773	28.0397	0.555246	6.64008	11.6625	2.9233	31.9667	0.558837	0.950461	0.589433	3.32557	34.2872
EXTL1	0.783769	0.233022	0.332904	0.229951	0.143657	0.148024	0.153808	0.141042	0.133814	0.146239	0.157312	0.105887	0.186584	0.123305	0.102124	0.191378	0.218121
EZR	9.30948	0.178579	0.273722	20.0649	24.7353	22.3546	21.7418	2.34876	23.9873	28.6626	20.0663	22.9417	2.46434	14.5042	5.81992	26.4923	26.3951
F10	1.1607	0.0209013	0.0582962	0.0733022	0.106816	0.067023	0.107179	0.0819621	0.0762669	0.101426	0.0805261	0.0933763	0.0805372	0.115199	0.0934799	0.084823	0.111522
F11	0.97306	0.521821	0.623073	0.112586	0.128844	0.0982567	0.107031	0.083969	0.107254	0.106794	0.0944765	0.116848	0.110223	0.10821	0.115992	0.122402	0.0994076
F11R	20.3196	0.0419025	0.0952418	11.2839	39.1082	43.7284	65.8403	1.89238	31.4612	45.067	33.0436	71.1849	1.92466	13.8268	1.92319	37.0063	71.5312
F12	1.37545	0.131402	0.215901	0.0748476	0.0900207	0.0721478	0.102536	0.0470259	0.064713	0.0683033	0.0686927	0.090183	0.0524541	0.0676625	0.0507693	0.107024	0.102465
F13B	0.955482	0.67973	0.757432	0.129453	0.116702	0.12333	0.129902	0.112633	0.123271	0.122665	0.122997	0.109008	0.126341	0.114673	0.120717	0.118915	0.119485
F2	0.967679	0.869316	0.903581	0.58447	0.521703	0.452597	0.52395	0.507613	0.637899	0.510365	0.481231	0.559845	0.5462	0.528546	0.618095	0.565109	0.572759
F2R	9.71827	0.0813496	0.153113	1.60648	3.13855	2.5998	5.80381	0.257314	2.74861	3.12683	2.99364	7.9519	0.321747	1.51477	0.0930403	3.63612	6.09996
F3	4.98606	0.2405	0.340922	25.8143	15.9093	14.1801	29.0708	5.72867	13.6554	15.7939	31.0861	31.2894	5.44677	31.0237	11.0932	28.5635	31.6976
F7	2.86215	0.126347	0.209578	0.00731615	0.0108347	0.0157993	0.0181725	0.00552006	0.014887	0.0135412	0.0180307	0.0176499	0.00167479	0.00356051	0.00127782	0.020421	0.0269327
F9	0.98719	0.662558	0.743153	0.0373512	0.0106751	0.0265343	0.0292991	0.0269962	0.0360015	0.0303218	0.0186886	0.0442647	0.0307153	0.0258319	0.0480706	0.0349806	0.0407092
FABP1	7.76884	0.0187415	0.0540783	0.00137353	0.0059179	0.00504755	0.00358056	0.000406911	0.00474525	0.00443977	0.00450206	0.00797003	0.000610805	0.00118919	0.000826212	0.00488441	0.00670336
FABP2	3.98644	0.00041597	0.00506617	0.00452897	0.0193718	0.0140323	0.024087	0.00465953	0.0201818	0.00906863	0.0185749	0.0206688	0.00656723	0.0205019	0.00850779	0.0171244	0.00775101
FABP3	94.399	0.00190568	0.0108372	0.0223389	1.05343	0.872605	8.41638	0.00924379	0.682878	1.01178	0.552827	7.98228	0.00260193	0.0122719	0.003251	0.617838	10.0276
FABP4	2.48733	0.0143457	0.044324	0.0448422	0.0434982	0.0606352	0.214092	0.0242562	0.0493844	0.0655573	0.0613327	0.177932	0.024658	0.049234	0.0327332	0.0734802	0.224549
FABP5	852.703	0.0715499	0.139241	7.34417	84.4544	79.3743	87.3055	0.0930855	72.4845	89.4866	65.8632	95.7234	0.0771281	21.3003	0.230222	71.1011	95.2931
FABP6	0.979352	0.649756	0.730738	0.723217	0.457835	0.292134	0.289955	0.259679	0.357249	0.290136	0.318972	0.394337	0.36478	0.251129	0.426643	0.398072	0.426583
FABP9	1.21875	0.748926	0.811082	0.335387	0.213395	0.200267	0.258171	0.211833	0.2355	0.329488	0.191259	0.271458	0.209511	0.23342	0.309433	0.264621	0.456757
FADD	194.712	0.01185	0.0385288	0.801514	17.4602	18.5404	50.5451	0.0896719	12.7683	19.9705	4.79191	50.6995	0.0678503	0.825305	0.149913	4.98399	62.6742
FAM13A	3.57266	0.00868394	0.0309929	0.325855	0.802459	0.775931	9.00983	0.181696	0.524967	1.30396	0.2823	10.2376	0.217186	0.185308	0.231679	0.504701	8.43565
FAM171A2	1.07654	0.28269	0.388117	0.0638974	0.0810749	0.0611247	0.0896346	0.0489754	0.0575516	0.0648612	0.0447149	0.102351	0.0602498	0.0328355	0.0660133	0.0618621	0.120575
FAM171B	1.82728	0.00419933	0.0184028	0.333071	0.736981	0.527375	1.03369	0.26685	0.608614	0.744323	0.395158	1.03226	0.382227	0.370334	0.324907	0.488219	1.07856
FAM172A	7.19203	0.00106741	0.00753632	0.165798	1.48267	1.29729	9.47811	0.201898	1.06076	2.06823	0.358961	11.4375	0.180379	0.17254	0.249913	0.571173	10.5531
FAM20A	1.32813	0.253719	0.357064	0.0883026	0.117278	0.143448	0.0768879	0.0571937	0.0958153	0.126771	0.0755408	0.145209	0.107813	0.0749151	0.10824	0.122114	0.156637
FAM3B	1.32482	0.0996252	0.176488	0.006502	0.0122099	0.0102438	0.00737266	0.00450518	0.00861401	0.00692726	0.00729033	0.00988941	0.00741417	0.0107994	0.00854029	0.00439781	0.015396
FAM3C	40.5463	0.016333	0.0485669	0.150444	1.63263	1.91933	1.30143	0.0320974	1.17609	1.96428	0.508916	1.56363	0.0229988	0.286817	0.0310105	0.537151	1.83757
FAM3D	11.3727	0.380995	0.489032	0.00310713	0.00301819	0.000441898	0.00608933	0.000198331	0.000130253	0.00241577	0.00375414	0.00129404	0.000212419	0.00795788	0.00907617	9.4541e-05	0.000622646
FAP	1.10259	0.191363	0.286115	0.107388	0.113566	0.102153	0.113511	0.0870145	0.109614	0.0994283	0.109341	0.122674	0.101096	0.112563	0.105902	0.111468	0.116888
FARSA	3.53204	0.00511313	0.0211396	1.13839	2.87986	2.99447	4.43643	0.815355	2.6703	3.29208	0.963863	4.65055	0.764877	0.68992	0.852753	1.04906	5.23359
FAS	23.8134	0.0565422	0.117632	4.45894	12.9592	11.1936	32.9681	0.544197	9.24197	11.4201	21.511	34.8576	0.464709	4.09142	0.262356	19.2462	39.0893
FASLG	1.51068	0.0453318	0.101072	0.00465114	0.0064993	0.007123	0.00673363	0.00325687	0.00678987	0.00526081	0.0057953	0.00727569	0.00445734	0.00471901	0.00371274	0.00684184	0.00717901
FBLN2	18.5558	0.0700066	0.137612	13.9365	34.4707	26.4537	83.749	1.71345	27.1805	29.9753	68.4605	88.9055	1.85768	3.96604	0.521486	69.8022	86.3785
FBN2	24.1743	0.0162906	0.0484904	2.79568	27.3373	21.6291	27.5332	0.894715	16.0389	30.7348	11.3192	31.6164	0.425727	2.43699	0.376703	16.5058	32.2606
FBP1	0.925433	0.703262	0.776188	0.0839748	0.077713	0.0406557	0.0913596	0.101117	0.0566689	0.0945879	0.0968704	0.0673677	0.0212897	0.0374212	0.0462437	0.0892998	0.134735
FCAMR	0.911933	0.699628	0.773454	0.029921	0.0189009	0.020709	0.0170545	0.0167094	0.0193651	0.0170356	0.0132359	0.0273768	0.0212352	0.0140879	0.0254111	0.0243168	0.0343654
FCAR	0.756966	0.587679	0.679922	0.0314761	0.0530134	0.0174758	0.0319819	0.00974177	0.0188146	0.0443415	0.019006	0.0168151	0.0272878	0.0276266	0.0169098	0.0206559	0.0456134
FCER1A	2.38833	0.0173401	0.0509038	0.389043	0.726029	0.856723	0.961461	0.220676	0.554785	0.797911	0.30116	0.943307	0.303991	0.376834	0.300284	0.514021	1.09437
FCER2	33.2527	0.014741	0.0451068	0.704807	15.5668	16.1739	4.44968	0.137471	12.2865	17.4542	1.13391	5.0284	0.114	0.558605	0.0771816	1.47601	4.57129
FCGR2A	1.96714	0.179449	0.274279	0.0275176	0.0343868	0.0260008	0.0307579	0.0140158	0.0319332	0.0387301	0.01862	0.0290443	0.0147647	0.0222847	0.0128419	0.0423058	0.0267114
FCGR2B	2.97049	0.282204	0.387815	0.0321041	0.0279618	0.0253126	0.0082066	0.00507703	0.0474911	0.0532269	0.0157435	0.0312738	0.0105282	0.0457749	0.0679162	0.037941	0.00439994
FCGR3B	1.21731	0.283151	0.388568	0.0756246	0.0634076	0.0745318	0.0831869	0.0612265	0.0738888	0.094798	0.046912	0.082053	0.0560594	0.0569603	0.068455	0.0766484	0.0986047
FCN1	0.893909	0.200905	0.296438	0.0300727	0.010861	0.00213803	0.0122362	0.0110831	0.00427844	0.0026614	0.00409392	0.00990725	0.00884759	0.0399019	0.00120463	0.0236568	0.0127329
FCN2	1.50233	0.160537	0.251743	0.00694794	0.00902974	0.0087276	0.00729084	0.00378734	0.00779033	0.00629883	0.0047177	0.00786793	0.0051855	0.00621082	0.00713288	0.00868294	0.00939624
FCRL1	1.24565	0.56479	0.661146	0.0158387	0.0102958	0.0119694	0.00504301	0.00207683	0.0154924	0.0139238	0.0131627	0.0138834	0.00967381	0.00786957	0.00478356	0.0120502	0.0138834
FCRL2	0.748513	0.381288	0.489032	0.00548839	0.0105238	0.00452395	0.00305905	0.00795347	0.00717901	0.00109254	0.0111054	0.0048817	0.00831943	0.00898105	0.0152918	0.00359673	0.00595328
FCRL3	1.275	0.809283	0.858633	0.918786	0.717077	0.513167	0.744994	0.51943	0.513665	0.816826	0.466452	0.591111	0.584308	0.75555	0.969424	0.876849	0.788072
FCRL5	1.27086	0.874472	0.907055	0.0431738	0.0225067	0.0259594	0.0467951	0.0255524	0.0361415	0.0331075	0.0175864	0.0232633	0.0249953	0.0294906	0.0324733	0.0560788	0.0391186
FCRL6	0.913198	0.649154	0.73036	0.0365724	0.0260279	0.0177455	0.0272179	0.0225067	0.0184556	0.0213488	0.0192286	0.0357751	0.023404	0.0213725	0.0330776	0.0180883	0.0438585
FCRLB	0.863519	0.706495	0.778103	0.0616011	0.0804814	0.0809514	0.0649557	0.0913279	0.0728968	0.0720929	0.045314	0.0750086	0.0868639	0.0878326	0.121632	0.0568774	0.082315
FDX1	23.3217	0.023082	0.0627946	10.1218	76.4794	79.4679	85.5265	1.52341	70.1854	71.695	22.5554	93.786	3.07418	10.9617	1.08058	24.3796	101.399
FDX2	134.606	0.0091122	0.032129	6.27145	136.324	152.219	359.264	1.01277	101.357	161.423	50.2412	412.086	0.563974	7.41836	0.92492	53.8547	406.018
FEN1	23.5981	0.000462781	0.00523668	0.514021	5.56584	6.56184	16.4978	0.23586	3.69994	5.79456	2.05039	13.7047	0.222673	0.535404	0.217246	1.75236	12.5865
FES	1.0344	0.755095	0.816251	2.40327	2.10133	2.21637	2.42654	2.18162	2.3827	2.14073	2.0433	2.37314	2.10453	2.46776	2.25668	2.56365	1.98385
FETUB	2.69409	0.111548	0.192249	0.00683331	0.00885495	0.00553385	0.00381897	0.0032868	0.00782117	0.00948524	0.0135328	0.0103029	0.00263972	0.00701471	0.00738493	0.00938778	0.0106124
FGA	0.975829	0.885735	0.914842	0.0218443	0.018271	0.0221369	0.0222169	0.0193382	0.022446	0.0191395	0.0201497	0.024747	0.0222092	0.0215884	0.0211192	0.0213163	0.017977
FGD3	1.06378	0.490596	0.596302	0.40148	0.47087	0.319281	0.262156	0.355939	0.37864	0.593163	0.373738	0.268296	0.320812	0.600985	0.237105	0.420506	0.606382
FGF12	1.69173	0.00516411	0.0212901	0.576903	1.04023	0.713804	1.43227	0.534588	0.975964	1.11822	0.737186	1.01227	0.647118	0.504281	0.507191	0.83642	1.50358
FGF16	0.881786	0.375716	0.483525	0.130851	0.0875166	0.1745	0.232935	0.185707	0.138082	0.212348	0.102771	0.0931629	0.204518	0.0327196	0.163754	0.220446	0.287752
FGF19	144.427	3.15617e-05	0.00376719	0.0208111	2.04812	1.85305	2.12152	0.00878221	1.35304	1.95545	0.417949	2.34567	0.0128303	0.044363	0.0106996	0.407451	2.14801
FGF2	50.8086	0.000370018	0.0047646	3.67744	67.4291	70.0299	112.019	1.32712	61.8156	90.0029	28.3701	114.627	1.24781	19.2956	1.48947	30.8158	123.315
FGF20	1.26883	0.23831	0.338489	0.744426	0.724421	0.646669	0.754504	0.561633	0.668361	0.840605	0.580513	0.779489	0.570936	0.656151	0.684205	0.809723	0.822393
FGF21	1.54082	0.0106196	0.0357053	0.00812171	0.0099382	0.00918185	0.0161704	0.00644993	0.00921947	0.0106545	0.00903224	0.0195851	0.00573377	0.00786466	0.00623109	0.0151977	0.0176866
FGF23	1.12709	0.120172	0.202108	0.0693096	0.071719	0.0580806	0.0763409	0.0584967	0.0660865	0.0733073	0.0650593	0.0745008	0.0636322	0.0601788	0.0711151	0.0856977	0.0945879
FGF3	0.933551	0.886442	0.914926	1.16127	1.37107	1.0841	1.2612	1.30731	1.02349	1.07274	0.806865	0.925112	0.897697	1.19251	1.04037	1.31339	1.53581
FGF5	5.28829	0.00472564	0.0199899	4.95849	96.6367	91.4366	10.2432	1.93027	66.1514	89.6108	8.78231	11.9075	2.25168	13.4031	0.900876	9.0958	10.5181
FGF6	1.02811	0.894195	0.921301	1.31658	0.882825	0.981867	0.790918	0.695489	0.769984	1.28815	1.00675	0.714794	0.905697	0.973599	0.931159	0.873876	0.950593
FGF7	1.00382	0.775706	0.83268	0.307679	0.329351	0.343052	0.476814	0.195129	0.308855	0.427916	0.236498	0.263176	0.409859	0.228252	0.417515	0.250903	0.264566
FGF9	0.622955	0.197685	0.293016	1.10988	0.524967	0.428361	0.773461	0.818639	0.304666	0.544952	0.509976	0.615615	0.465193	0.295187	0.595511	0.408215	0.373971
FGFBP1	17.1543	0.0623544	0.126483	43.9168	120.635	129.967	155.46	6.2619	114.286	130.898	122.259	151.44	7.31471	83.7548	4.73676	125.479	153.98
FGFBP2	1.43624	0.0823287	0.154261	0.0111254	0.0136118	0.0106456	0.0200424	0.00662851	0.0109365	0.0113899	0.0119728	0.0176169	0.00833617	0.00752966	0.00742599	0.0169885	0.0221953
FGFBP3	45.0795	0.000168709	0.00376719	0.250503	5.62791	5.46113	32.6996	0.0973416	3.63814	5.83042	7.27779	34.1852	0.129336	0.43395	0.054086	7.91396	35.716
FGFR2	1.66775	0.0901911	0.163643	0.152439	0.209004	0.175337	0.194899	0.112492	0.183074	0.210895	0.156269	0.201018	0.0980119	0.0969242	0.0942411	0.187609	0.208555
FGFR4	409.835	0.0233746	0.0633216	0.0615115	1.61194	1.3064	1.82906	0.00357287	1.46429	1.62327	0.885952	2.32157	0.00328703	0.209947	0.00786629	1.08433	1.82792
FGL1	0.886812	0.622781	0.708047	0.0724184	0.0304018	0.0171434	0.0214066	0.0180758	0.0442862	0.038412	0.022978	0.0221462	0.0311397	0.0255594	0.0276151	0.0278786	0.0320196
FGR	1.2422	0.352958	0.461815	0.27257	0.302331	0.190558	0.237912	0.168334	0.172098	0.229442	0.225219	0.304012	0.21903	0.272079	0.314798	0.348299	0.275629
FH	3.61877	0.00466075	0.0198591	1.06422	4.92731	4.46017	11.375	0.754713	3.48341	3.66192	1.73785	12.6398	1.01192	0.764082	0.466614	1.29729	12.5777
FHIP2A	4.72495	0.00292827	0.0143613	1.03778	11.854	13.4376	4.59161	0.562334	10.7287	10.7532	3.57812	4.90346	1.35811	3.23239	1.25797	4.7793	5.61428
FHIT	90.2591	0.0120444	0.0390741	2.17332	56.0756	57.756	87.0456	0.17834	39.8111	53.0176	14.0179	91.3986	0.587394	1.61575	0.373661	17.7261	102.601
FIS1	53.9369	0.00125251	0.00822853	0.239401	3.46607	4.03509	14.8377	0.0625563	2.35137	4.85712	1.42198	15.8016	0.0642616	0.426111	0.100009	1.47049	15.3972
FKBP14	56.3795	0.0648392	0.130168	0.31482	10.0749	9.02108	71.3875	0.160006	5.09895	9.02546	1.55348	72.4995	0.00308439	0.37809	0.0689885	1.63275	66.917
FKBP1B	1.10803	0.178683	0.273737	0.443344	0.357323	0.419924	0.62768	0.498823	0.45483	0.627158	0.453697	0.652116	0.464033	0.514164	0.465677	0.524676	0.856366
FKBP4	6.5405	0.051293	0.110813	4.83126	11.6544	11.7827	10.745	1.64285	10.7123	12.748	10.3109	12.7683	1.37364	6.54231	3.07801	10.6612	13.4655
FKBP5	30.32	0.00131295	0.00847186	1.59063	17.6892	22.1664	32.0488	0.583417	11.2785	22.2063	5.42529	36.8323	0.534033	2.65737	0.415235	6.11647	36.5298
FKBP7	5.15438	0.00103168	0.00741587	0.779543	2.44952	3.45025	8.42806	0.381591	2.08753	2.53309	2.18828	9.86419	0.475231	0.642336	0.548856	2.29326	10.8085
FKBPL	4.62515	0.000392785	0.00486071	0.633581	2.46161	2.14637	9.8321	0.449907	1.56623	2.36428	1.30559	10.2376	0.464065	0.870008	0.53559	1.59671	9.34374
FLI1	1.32152	0.896914	0.923126	1.05673	0.647207	0.646669	0.690589	0.533071	0.395267	0.708382	0.593656	0.747839	0.469599	0.712223	0.797469	0.704465	0.801236
FLRT2	188.432	0.0132081	0.0417828	0.47087	12.6819	12.2482	11.4161	0.0458988	7.30154	14.137	1.53805	15.6414	0.0605848	0.495137	0.0332293	2.12241	14.6822
FLT1	5.86162	0.116512	0.198118	0.196718	0.303107	0.399288	0.288012	0.0404729	0.346517	0.35233	0.300888	0.265117	0.0491352	0.224409	0.0578716	0.281304	0.254723
FLT3	1.07953	0.211296	0.309232	0.478768	0.58152	0.597661	0.558953	0.379902	0.476121	0.429938	0.424636	0.555054	0.4486	0.552904	0.342933	0.467747	0.484276
FLT3LG	3.1685	0.0636387	0.128287	0.269695	0.387025	0.374023	0.633976	0.110545	0.32958	0.434853	0.409008	0.650942	0.129086	0.231487	0.0535637	0.455619	0.704612
FLT4	10.5181	0.00161453	0.00972105	0.0798203	0.531411	0.512278	0.527996	0.0343725	0.420536	0.557715	0.156106	0.626593	0.0487045	0.0627474	0.0508468	0.202431	0.587923
FMNL1	2.78157	0.220085	0.319419	0.199976	0.262102	0.0659538	0.39821	0.0539849	0.132945	0.126604	0.150163	0.436575	0.0514245	0.0925387	0.0765953	0.231824	0.406154
FMR1	3.19607	0.0114364	0.0373923	1.83808	6.09151	4.76706	14.5667	1.14163	3.34383	7.41939	1.51016	13.0357	1.49154	1.17414	0.687247	2.37973	13.1346
FN1	1.31933	0.421973	0.530964	4.74761	3.29551	3.728	4.06034	2.07125	4.37505	4.29036	7.95245	3.32395	3.07759	6.04315	1.05424	8.83665	3.38628
FNDC1	95.8164	0.0882102	0.161756	0.000367721	0.0477916	0.0578636	0.0352337	0.0082408	0.0539999	0.0183459	0.008055	0.0437886	0.000327867	0.0239273	0.000333737	0.0145786	0.0380015
FNTA	1.54692	0.118411	0.200299	0.773782	1.00014	0.862562	1.09733	0.557599	0.627114	0.968954	0.512207	1.40766	0.435909	0.636706	0.626506	0.823934	1.24807
FOLH1	0.986096	0.721096	0.789425	0.688391	0.616896	0.469208	0.521594	0.622782	0.720515	0.888719	0.83047	0.50698	0.625595	0.533737	0.487712	0.813323	0.681223
FOLR1	3.013	0.153785	0.24298	14.7516	6.35371	4.66023	57.9967	3.76383	4.15457	6.75521	51.5	56.7993	3.24901	11.3404	3.08699	56.4226	58.4974
FOLR2	2.35708	0.0105445	0.0355894	0.00217676	0.00485202	0.00406649	0.0079844	0.00284432	0.0051308	0.00330347	0.0127214	0.0102268	0.00151192	0.00214278	0.00115203	0.0132994	0.0137017
FOLR3	6.097	0.0627742	0.126982	0.00180311	0.0035025	0.0029785	0.00433335	0.000381402	0.00403448	0.00399746	0.00323078	0.00500783	0.000655644	0.00212842	0.000854637	0.00756733	0.00611598
FOS	1.45478	0.2011	0.296576	0.728702	0.882275	1.4653	2.0188	1.13863	1.35849	1.26813	0.634723	2.90533	0.871698	1.16611	0.698678	0.501076	2.19862
FOSB	6.46926	0.000318812	0.00443033	1.73821	7.80501	8.2781	21.1898	1.20648	6.24629	9.68868	3.39827	24.8367	1.0887	1.40669	1.84907	3.97265	29.4828
FOXJ3	13.3994	0.000254603	0.00402273	0.956674	11.6859	11.0341	35.8202	0.524168	9.19596	15.4657	3.88308	41.9849	0.823477	1.37545	0.454578	4.1079	37.8836
FOXO1	1.69255	0.0150674	0.0459729	0.322149	0.498754	0.584227	1.39842	0.18661	0.419023	0.667204	0.280739	1.77313	0.294676	0.302499	0.298976	0.334876	2.00194
FOXO3	2.11961	0.225616	0.325251	0.58715	0.124576	0.0751804	1.48072	0.350576	0.666418	1.59019	1.07841	2.62733	0.492467	1.75893	1.04384	0.855714	0.588046
FRMD4B	1.04239	0.981317	0.987738	0.971106	1.33311	0.905634	1.03011	0.587231	0.469143	1.20556	1.14401	0.73489	1.15317	0.446893	1.01227	0.686866	1.09764
FRMD7	1.07148	0.393194	0.501662	1.33709	1.17568	1.12202	1.15749	1.11605	1.13524	1.44563	1.36065	1.2361	1.18485	1.29585	1.26953	1.53847	1.47284
FRZB	0.943962	0.679953	0.757432	0.0182508	0.0218807	0.0120862	0.0158267	0.016793	0.0115217	0.0219597	0.0116188	0.0246837	0.0155483	0.0158519	0.0230962	0.015585	0.0293927
FSHB	1.00556	0.381946	0.489661	0.828458	0.750644	0.588984	0.806586	0.753772	0.726533	0.873512	0.646849	0.833584	0.787253	0.729308	0.828056	0.791631	0.806921
FST	57.8723	0.0161763	0.0482483	0.286181	3.35009	3.30008	3.86348	0.0441513	2.35316	3.49575	1.31003	2.9465	0.0509138	0.192669	0.0245829	1.16409	3.54528
FSTL1	81.0365	0.0609772	0.124479	0.568527	3.01321	2.50967	3.91578	0.0320774	2.6381	3.45432	3.23597	4.30496	0.0399323	0.334969	0.0418537	3.70944	4.09
FSTL3	31.9956	0.117187	0.198918	3.03227	7.83428	10.2931	10.0297	0.21794	6.65159	7.30711	5.72589	9.97903	0.221934	2.10804	0.104988	3.53694	7.10089
FTCD	1.01558	0.869354	0.903581	0.159607	0.110391	0.138283	0.122589	0.13288	0.141287	0.193419	0.187674	0.153882	0.148806	0.129471	0.15246	0.151124	0.176838
FUCA1	8.7817	0.0610962	0.124536	4.61043	11.7184	12.3762	14.8862	1.15421	8.93396	12.3437	9.64513	17.196	1.33441	3.25261	0.208035	10.0805	16.4168
FUOM	99.6156	3.18365e-05	0.00376719	0.0588179	2.86453	2.51438	4.47008	0.0252408	2.26184	3.02618	0.899503	6.18297	0.0241422	0.246268	0.0275119	1.05241	4.44628
FURIN	8.03612	0.0113131	0.037169	0.243434	0.944158	0.937181	0.931934	0.111715	0.655469	1.11327	0.321101	0.946976	0.115968	0.118167	0.0748217	0.43158	0.960661
FUS	19.1942	0.00791786	0.0290024	1.11752	6.40501	8.0339	11.8351	0.333695	5.44639	6.97068	3.81928	14.1291	0.321837	1.40279	0.390989	3.70327	11.1332
FUT1	0.898755	0.707901	0.778507	0.349097	0.0621113	0.203655	0.137805	0.310163	0.278761	0.161578	0.314471	0.303654	0.158395	0.368108	0.31999	0.232242	0.439154
FUT3_FUT5	28.4036	0.0766715	0.146669	0.0777346	0.23123	0.152629	0.435728	0.00814088	0.213203	0.190756	0.357397	0.458629	0.00497841	0.0711398	0.00436259	0.424166	0.398292
FUT8	80.1816	0.000869392	0.00686166	0.0792525	1.87514	1.99087	2.86791	0.0233862	1.05263	2.23132	0.599321	3.12835	0.0217401	0.112181	0.0248398	0.839557	4.12416
FXN	29.3055	0.0145746	0.0447918	4.90482	34.1757	33.4422	42.9117	1.11334	29.0527	34.8407	15.1474	42.876	1.14116	6.72717	0.46086	17.4869	41.2637
FXYD5	5.95417	0.117938	0.199846	1.68098	2.28422	2.56454	3.89062	0.266887	2.25574	2.31418	1.79639	4.51023	0.388665	1.44734	0.583822	2.78176	3.93346
FYB1	5.07146	0.0406572	0.0929898	0.0585008	0.113928	0.115071	0.117766	0.0213784	0.118175	0.165305	0.0624783	0.140984	0.0232214	0.0469217	0.0294396	0.199215	0.167519
FZD10	1.0691	0.781044	0.836873	0.772122	0.363015	0.552138	0.825477	0.814	0.529793	0.825363	0.382227	1.14235	0.549237	0.942785	1.0717	0.925176	1.20907
FZD8	1.27704	0.122297	0.20482	0.610939	0.713705	0.568015	0.685249	0.384459	0.421353	1.02179	0.582367	0.83503	0.558876	0.449627	0.969962	0.803851	1.12257
GABARAP	3.76122	0.0292722	0.0746619	0.87436	2.32366	2.17769	2.08667	0.351087	2.28327	2.59062	1.29999	2.05651	0.554785	0.573315	0.456346	1.527	2.27033
GABARAPL1	1.43356	0.196884	0.292276	0.928646	0.942915	1.34025	1.79689	0.319924	1.12803	1.19989	0.81259	1.52732	0.786872	0.898444	0.669567	0.907834	2.0025
GABRA4	1.14092	0.671624	0.750729	1.51152	1.55057	1.06895	1.05117	1.10542	1.31248	1.09794	0.855832	1.2612	0.857852	1.08885	1.45589	1.44804	1.49578
GAD1	0.920251	0.685524	0.761741	1.91893	1.2498	0.873755	1.53837	1.35811	1.2033	1.06947	0.75132	1.33127	0.880137	1.09726	1.48638	1.38559	1.31285
GAD2	0.989314	0.861105	0.898611	1.08058	1.24401	1.04124	1.10267	1.00187	1.06903	0.990755	0.783769	1.26146	1.15405	0.986848	0.779651	1.13634	1.50212
GADD45B	0.837639	0.179435	0.274279	0.902501	0.743755	0.476187	0.75597	1.01003	0.873936	1.18353	0.651032	0.732094	0.810172	0.833238	0.903252	0.745872	0.953034
GADD45GIP1	198.308	3.18064e-05	0.00376719	1.10236	149.749	150.383	393.522	0.755132	98.9755	204.705	32.3681	427.95	0.604662	2.08479	0.854824	42.0665	424.347
GAGE2A	1.39465	0.24537	0.346482	0.950198	1.00271	1.32519	1.75042	1.25797	1.26866	1.49071	1.00055	1.33145	0.796419	0.793664	0.922103	1.48555	1.37535
GAL	8.57181	0.000424366	0.00510461	0.0345852	0.939914	0.947239	0.173211	0.0225426	0.625725	1.22544	0.0586266	0.193231	0.0213296	0.0866054	0.0183128	0.0734548	0.225375
GALNT10	4.81355	0.014042	0.0436184	0.0837713	0.295965	0.239932	0.465967	0.0285019	0.227557	0.344172	0.154	0.585443	0.0551307	0.0651722	0.0198035	0.265374	0.734024
GALNT2	53.795	0.0448528	0.100233	0.0903457	0.511002	0.446552	0.997508	0.008301	0.316373	0.523151	0.312841	1.24117	0.00741622	0.117131	0.00872941	0.426998	1.18329
GALNT3	4.67284	0.124207	0.207106	0.0976389	0.143697	0.288852	0.262247	0.0280025	0.0405796	0.143956	0.0451509	0.130851	0.0255772	0.201814	0.0690699	0.0837887	0.0990568
GALNT5	1.28058	0.0685841	0.135454	0.355988	0.310099	0.263523	0.418877	0.237896	0.395486	0.600235	0.280272	0.704514	0.308833	0.325335	0.334019	0.525659	1.02385
GALNT7	9.36903	0.00388705	0.0173728	0.0224569	0.216059	0.181696	0.427353	0.00676216	0.189215	0.197114	0.105105	0.600027	0.0201958	0.0320063	0.0132286	0.129884	0.638784
GAMT	1.02094	0.466905	0.574879	1.34789	1.48658	1.22468	1.16878	1.00194	1.38022	1.42543	1.20155	1.45973	1.27368	1.30035	1.18067	1.15966	1.3764
GAPDH	9.67727	0.0500597	0.108791	0.736828	2.90452	2.57309	1.91507	0.221857	3.42357	2.53169	1.58931	2.14697	0.143976	0.871335	0.34659	1.35802	2.19269
GART	1.26646	0.000813675	0.00668082	0.930385	1.36879	1.17829	1.52891	0.891743	1.1657	1.28994	1.09467	1.72692	0.946254	1.07281	0.901063	0.996402	1.69913
GAS2	1.05373	0.695428	0.769803	0.873633	0.685296	0.759225	0.869043	0.824734	0.980031	0.890508	0.550647	1.13218	0.725728	0.699599	0.573752	1.26164	1.16619
GAS6	12.6354	0.238995	0.339118	35.1268	58.0691	51.8259	53.3124	3.81293	47.0786	56.3991	52.3639	58.8227	4.14422	7.57791	0.254299	50.7769	55.5918
GASK1A	0.958467	0.587097	0.679922	0.218045	0.207906	0.232338	0.177649	0.205969	0.197018	0.256833	0.203401	0.208989	0.257028	0.242995	0.186843	0.257456	0.220477
GAST	1.09543	0.11152	0.192249	0.194616	0.234279	0.200782	0.213662	0.19203	0.200143	0.243737	0.212524	0.200198	0.19401	0.174428	0.15432	0.233097	0.27851
GATA3	0.982072	0.745441	0.808326	1.54907	1.1796	0.802626	0.912629	0.897634	0.975761	1.01241	0.902814	0.869164	1.0309	1.2447	1.47887	1.27174	1.19565
GATD3	46.6466	0.000158927	0.00376719	0.215193	13.6905	10.038	44.1916	0.215685	9.06684	19.701	1.79975	57.732	0.111468	0.338752	0.113134	2.52713	46.6822
GBA	16.9076	0.0651157	0.130603	1.06999	2.94793	3.36545	5.42642	0.236318	3.99557	4.82156	4.25424	8.68846	0.0885048	0.810003	0.972183	2.23814	7.36814
GBP1	226.474	0.00076815	0.00652704	0.0330616	1.75735	1.66301	25.4589	0.00734307	1.06844	1.94598	0.905069	24.8504	0.00572345	0.0186304	0.00426305	0.884479	24.4286
GBP2	3.2085	0.233599	0.333566	0.184258	0.335853	0.31611	1.12834	0.0953317	0.221703	0.305872	0.255112	0.837813	0.00833732	0.0668699	0.0386952	0.0611968	0.856901
GBP4	1.08448	0.325615	0.432427	1.06747	1.30351	1.01164	0.977589	0.857198	1.36292	1.36245	0.687866	1.13768	1.04906	0.834972	1.30785	1.10596	1.18009
GBP6	0.721114	0.223348	0.323031	1.16135	0.778679	0.632791	0.58447	0.879466	0.991304	0.837465	0.710349	0.806027	1.79975	1.12078	0.994126	0.921847	1.33533
GC	0.800237	0.0536457	0.114374	0.195956	0.145239	0.153329	0.214686	0.174391	0.136304	0.12197	0.156811	0.209904	0.214626	0.179294	0.177206	0.130155	0.159652
GCC1	2.24498	0.00842292	0.0303204	0.216059	0.513808	0.485048	3.33203	0.177846	0.331895	0.60061	0.258297	3.83626	0.227604	0.192256	0.216584	0.303086	2.49562
GCG	0.440679	0.0730878	0.141668	0.00393451	0.00452145	0.00109148	0.00477693	0.00328361	0.000921454	0.00364517	0.00381871	0.00173386	0.00980545	0.000740199	0.000439271	0.00368097	0.0017075
GCHFR	362.566	0.0487285	0.107093	1.08892	10.1866	10.4984	39.1381	0.01829	8.90367	10.3596	17.8679	45.5538	0.0289559	2.66217	0.0303492	16.8048	37.8442
GCLM	0.89199	0.0776386	0.147674	0.462941	0.475165	0.520078	0.345438	0.460732	0.365742	0.475362	0.292235	0.329557	0.428243	0.393572	0.432209	0.410969	0.443314
GCNT1	22.4711	0.0514946	0.111084	0.358713	2.33707	1.92439	2.05452	0.0368345	1.40279	1.82147	0.764241	1.94437	0.0810581	0.178971	0.0769892	1.12795	2.24529
GDF15	10.8393	0.000283683	0.00418733	0.501006	3.15557	2.71848	11.478	0.258279	2.75452	3.12055	2.87647	17.3	0.287892	0.416503	0.301577	3.21763	12.4364
GDF2	1.16683	0.424688	0.533461	0.00476206	0.00897358	0.00536539	0.00941907	0.00297396	0.0126879	0.00156037	0.00368786	0.0133363	0.00755842	0.00529116	0.00474196	0.0110485	0.00555653
GDNF	3.64773	0.0378527	0.0885857	0.790699	4.18405	5.88646	1.23825	0.276011	3.34475	5.05181	0.536816	1.3582	0.372342	0.655515	0.16035	0.666234	1.35933
GET3	1.94288	0.0336658	0.0819361	0.798409	1.29864	1.02997	1.47202	0.443775	1.01164	1.64513	0.780516	1.7841	0.607434	0.558063	0.760384	1.18017	1.85048
GFAP	1.76198	0.0101821	0.0347285	0.0588424	0.0850998	0.0429976	0.637766	0.0366511	0.0968033	0.0824407	0.043459	0.895522	0.0599083	0.103679	0.125948	0.18932	0.923062
GFER	171.172	0.000860013	0.00681251	5.77532	230.768	278.899	494.354	1.34817	180.268	264.752	102.182	525.01	1.12249	29.8798	0.702368	113.567	507.161
GFOD2	1.00243	0.850411	0.891909	0.317296	0.23475	0.294962	0.231808	0.201577	0.22941	0.29327	0.234848	0.265577	0.264933	0.28275	0.303044	0.307829	0.247929
GFRA1	48.0146	0.0198088	0.0559445	0.143508	1.08065	1.13548	6.01431	0.0236486	0.745252	0.978809	1.62822	6.18297	0.0112604	0.0946273	0.00583197	1.54875	5.38483
GFRA2	0.918913	0.60955	0.697618	0.0467724	0.0710658	0.0387839	0.0486506	0.0418944	0.0370239	0.0448826	0.0354247	0.0327559	0.0398797	0.0323027	0.0384973	0.0331511	0.0497521
GFRA3	1.03627	0.538943	0.640379	0.0308903	0.00937998	0.0139026	0.0286087	0.013416	0.00462093	0.0108257	0.0210024	0.0251779	0.0129106	0.00501999	0.00504021	0.0352679	0.0362268
GFRAL	0.727692	0.000566328	0.00573026	0.0920206	0.0687737	0.0427984	0.0637867	0.0997043	0.09234	0.0475207	0.0715651	0.0780585	0.0945093	0.0643017	0.0740324	0.0515173	0.0899645
GGA1	1.27801	0.5628	0.659823	0.520042	0.74841	0.687962	0.595181	0.691691	0.679761	0.664619	0.301849	0.865977	0.394419	0.259571	0.636442	0.600485	0.858923
GGACT	180.318	0.0361067	0.085745	4.34333	57.2697	55.4609	70.1757	0.307573	43.6921	64.3157	13.6412	79.2753	0.265834	7.10828	0.374438	15.8137	73.0494
GGCT	80.9186	0.0280856	0.0724574	6.25496	54.1729	61.2314	91.1834	0.591275	48.3888	63.8228	30.9657	90.5473	0.669474	9.72501	0.466064	34.0174	92.4371
GGH	1.22425	0.965845	0.975523	34.7948	25.3779	25.4078	31.233	22.717	30.2193	25.1624	30.9679	29.0467	23.726	32.4175	11.9912	34.216	27.5485
GGT1	4.46729	0.0383771	0.0893835	0.19695	0.537822	0.619038	0.36798	0.0823721	0.503094	0.647566	0.279361	0.400341	0.0731601	0.253718	0.08793	0.255058	0.34671
GGT5	1.39852	0.523189	0.624197	0.0682087	0.0376345	0.0863297	0.0391295	0.0316336	0.0386256	0.0442401	0.044687	0.0841788	0.0233813	0.0427243	0.0526107	0.0269513	0.0545076
GH1	3.88308	0.104965	0.183281	0.029413	0.0197733	0.0172412	0.0643418	0.00759781	0.0279579	0.032663	0.049659	0.0873408	0.00841162	0.0181373	0.0192326	0.0730385	0.0963214
GH2	0.808321	0.6157	0.701385	0.0310384	0.0378884	0.0148314	0.0155074	0.0110808	0.0214958	0.0264186	0.00207568	0.0204196	0.0252618	0.0273257	0.0143262	0.0164656	0.0204962
GHR	0.988697	0.677925	0.756038	0.201507	0.201214	0.17513	0.17973	0.170696	0.198953	0.176961	0.178364	0.220217	0.189425	0.196923	0.187284	0.21794	0.180129
GHRHR	1.74134	0.0967953	0.172836	0.556017	0.653745	0.734533	1.44403	0.375426	0.332955	0.460062	0.289874	0.449097	0.370232	0.508317	0.719367	0.730623	1.86464
GHRL	1.11977	0.859578	0.897338	0.0233279	0.0189968	0.0198764	0.0203025	0.00801268	0.0269868	0.00840813	0.0132478	0.0179658	0.0160442	0.00594009	0.015831	0.0165377	0.0179658
GID8	1.27766	0.0255937	0.0677629	1.15525	1.66244	1.24005	2.65259	0.967142	1.42445	1.96537	1.08892	2.28406	1.25884	1.1281	0.969223	1.47601	3.58432
GIGYF2	160.775	0.0021564	0.0116726	1.67737	60.5813	61.8028	158.331	0.376808	44.5545	73.0798	25.9363	175.85	0.228822	6.08898	0.430982	29.3177	195.483
GIMAP7	0.998615	0.948721	0.962217	0.155836	0.158483	0.0928921	0.0960014	0.125521	0.129032	0.1397	0.184885	0.177501	0.129211	0.106144	0.122793	0.113526	0.263614
GIMAP8	0.902751	0.386326	0.494165	0.660166	0.563739	0.330266	0.597827	0.522028	0.498961	0.423578	0.274371	0.628115	0.403265	0.143299	0.439398	0.471262	0.775447
GIP	1.43157	0.171986	0.265557	0.418965	0.441872	0.38358	0.363972	0.291284	0.399205	0.519178	0.289493	0.468266	0.282535	0.416994	0.490491	0.413454	0.477675
GIPC2	1.20014	0.0421662	0.09547	0.334783	0.329443	0.364048	0.800237	0.224704	0.300659	0.341723	0.33476	0.738208	0.294737	0.322238	0.426081	0.353725	0.682878
GIPC3	1.42949	0.035706	0.0852532	0.294757	0.350746	0.415465	1.02399	0.268911	0.384405	0.40607	0.374698	1.31203	0.185	0.181999	0.23229	0.25263	1.00194
GIPR	0.683683	0.0550534	0.116189	0.996057	0.395898	1.10857	0.270144	0.937311	0.678161	0.71415	1.13839	0.569671	1.01333	0.677175	0.680987	1.07833	1.33598
GIT1	11.0839	0.00541089	0.0220768	0.16169	0.847156	1.20706	3.47738	0.0569169	0.513665	1.07998	0.209076	3.40463	0.0764309	0.118791	0.0429857	0.169599	4.12959
GJA8	0.988971	0.489372	0.595271	0.359659	0.312949	0.0965152	0.212569	0.188456	0.202796	0.193821	0.140447	0.336832	0.214939	0.302352	0.0728564	0.311499	0.286241
GKN1	0.980847	0.800402	0.852085	0.159918	0.284559	0.31124	0.217306	0.297508	0.286022	0.273365	0.0982295	0.177612	0.290116	0.225688	0.399786	0.342886	0.377644
GLA	10.3173	0.19404	0.289082	0.676612	1.12545	0.554823	0.439276	0.0403441	1.25701	0.851395	1.9655	0.397961	0.0537758	0.280466	0.0726597	2.13465	0.409575
GLB1	6.14622	0.000631963	0.00592549	0.591397	2.04968	2.60792	4.06034	0.337931	1.14417	2.31193	2.15233	5.00268	0.376155	0.5621	0.297446	2.34372	4.75914
GLI2	1.67354	0.0435851	0.0979995	2.57648	3.09964	2.37413	6.2758	1.51341	2.46127	3.31981	1.87293	6.91246	1.85215	1.98481	2.19436	3.36942	7.90903
GLIPR1	3.909	0.00496363	0.0206971	0.00200901	0.0929243	0.00380945	0.00715863	0.00170987	0.00336868	0.0672837	0.0268544	0.108766	0.00183132	0.00203776	0.00181968	0.00244508	0.00805165
GLO1	10.5648	0.0353389	0.0847012	21.2678	65.5762	71.8442	85.0182	5.08483	54.3309	71.254	44.4035	92.1428	6.20702	29.8012	2.09087	51.4893	93.0284
GLOD4	4.28709	0.108479	0.188181	6.2096	10.2149	9.86419	9.18895	2.23736	9.96176	10.0269	9.55662	10.1626	2.13895	6.29934	0.661999	9.59179	9.16796
GLP1R	1.07572	0.453754	0.561051	1.10995	1.194	1.00229	1.04052	1.07118	1.13611	1.23251	1.03097	1.33682	1.29208	1.18896	1.393	1.40552	1.67388
GLRX	42.7544	0.0509088	0.11029	1.03749	4.98433	4.31721	11.8023	0.078498	4.63317	5.32138	2.9144	11.3239	0.108367	0.550456	0.10779	3.29893	14.5304
GLRX5	1703.52	0.00122062	0.00809068	4.38811	807.322	882.162	2188.31	0.473915	538.424	937.776	200.339	2838.47	0.457645	4.22075	0.421411	211.791	2016.59
GLT8D2	0.989382	0.520467	0.621964	1.52193	1.40065	1.30107	1.32492	1.33099	1.18214	1.41814	1.36794	1.10903	1.33913	1.16659	1.08643	1.37927	2.14652
GLYR1	1.51477	0.0237948	0.0641625	0.551411	0.870008	0.835262	5.64197	0.586743	0.733262	0.979285	0.510895	8.54452	0.458375	0.540438	0.519502	0.665172	5.95252
GM2A	386.735	0.000121756	0.00376719	0.361583	57.032	49.071	103.107	0.0964818	34.1402	66.3305	17.5403	107.188	0.126886	0.237912	0.109659	20.5619	98.8247
GMFG	1.23756	0.00121032	0.00808286	0.425078	0.647746	0.522065	0.509728	0.409518	0.530859	0.592546	0.444175	0.462877	0.435637	0.418994	0.52606	0.611066	0.794379
GMPR	0.946976	0.958241	0.969518	0.336528	0.276107	0.318684	0.413368	0.26906	0.231406	0.25228	0.273194	0.485755	0.356432	0.269826	0.320212	0.336085	0.445748
GMPR2	520.805	0.0305686	0.0769612	7.49018	180.368	154.472	260.078	0.244194	159.609	197.348	108.346	327.239	0.306466	12.2168	0.602946	128.462	284.503
GNAS	2.04486	0.00524215	0.0215511	0.300826	0.564678	0.486968	1.09187	0.276145	0.477641	0.525149	0.708431	0.977589	0.184885	0.274866	0.28328	0.667898	1.14037
GNE	1.80225	0.100185	0.177265	0.846569	1.55186	1.99972	1.51414	0.43155	0.947436	1.63444	1.03908	1.56819	0.840139	0.640868	0.5637	1.13116	1.53113
GNGT1	1.11705	0.0521715	0.112048	1.31823	1.43913	1.70255	1.72548	1.36538	1.20899	1.38281	1.30279	1.47253	1.14591	1.41971	1.52859	1.6067	2.04372
GNLY	8.78657	0.0545614	0.115567	0.0578436	0.128247	0.133102	0.13001	0.0149377	0.131251	0.235174	0.116807	0.14691	0.0134132	0.062301	0.0184057	0.190294	0.18277
GNPDA1	3.83015	0.000776375	0.00654875	0.960795	2.77907	2.25527	2.54277	0.634196	2.79549	3.15841	1.52658	2.79065	0.663883	1.15557	0.722916	1.98096	3.93019
GNPDA2	23.82	0.0253363	0.0673954	0.866817	3.20628	3.23597	11.7111	0.122759	2.71133	3.56574	4.8316	13.9076	0.149695	0.920188	0.102394	5.55467	13.1028
GOLGA3	2.94037	0.000468363	0.00523668	0.44013	1.52119	1.48555	2.83943	0.505226	1.17568	1.56515	0.81881	3.62404	0.527046	0.551526	0.61741	0.738771	3.59726
GOLM2	21.5931	0.0107999	0.0360366	0.0706925	0.508846	0.485889	0.500035	0.022502	0.416908	0.590374	0.180955	0.495961	0.0179995	0.089815	0.026584	0.297034	0.604452
GOPC	10.2688	0.0586734	0.121067	0.453288	0.991511	0.852694	1.85138	0.0929952	1.01024	1.29199	0.759278	2.03566	0.0965553	0.357447	0.129767	0.962261	2.19862
GORASP2	1.49796	0.0112582	0.0371002	1.11675	1.58173	1.47294	3.89926	0.855536	1.30949	1.57975	1.12062	4.64314	0.983298	1.10305	0.868622	1.20497	3.79605
GOT1	32.927	0.0337412	0.0820513	20.6977	137.606	164.176	115.849	2.42284	126.615	129.445	136.722	103.379	3.51835	32.53	0.842939	110.255	85.148
GP1BA	1.07118	0.742489	0.806502	0.0149201	0.013328	0.0153438	0.0142945	0.00814878	0.0104816	0.0109585	0.0161346	0.0108557	0.0124423	0.0064831	0.00850072	0.0159898	0.0196177
GP1BB	0.817732	0.21911	0.318636	1.22995	0.502084	0.518746	0.654516	0.553402	0.342838	0.500971	0.453728	0.323626	0.612635	0.78057	0.438972	0.289774	0.820969
GP2	0.982412	0.711129	0.780852	0.0721728	0.0272802	0.0603208	0.0459083	0.0292423	0.0580001	0.0461988	0.0463946	0.0952458	0.0540448	0.0413979	0.0530943	0.0710068	0.0919504
GP5	1.04044	0.993716	0.995418	0.0160509	0.0109191	0.0137855	0.0146994	0.0157806	0.0172878	0.0164189	0.0112401	0.0178739	0.013514	0.0166354	0.0150645	0.0166642	0.0174057
GP6	4.61075	0.211678	0.309367	0.0613327	0.059408	0.0426562	0.0691225	0.0118958	0.0435495	0.0446808	0.0575197	0.116129	0.0124751	0.0224429	0.0165171	0.10297	0.131169
GPA33	4.35659	0.384648	0.492693	0.000924525	0.00402778	0.00422393	0.0067556	0.000325896	0.00373908	0.00519342	0.00273281	0.00627356	0.00622418	0.00129073	0.000363036	0.00278984	0.00746884
GPC1	8.77622	0.0633002	0.127786	0.0626127	0.149312	0.165603	0.275897	0.0170132	0.103938	0.159453	0.142516	0.427531	0.0128028	0.043962	0.00195042	0.132311	0.292721
GPC5	0.942785	0.616386	0.701868	0.0343559	0.0314848	0.0292686	0.0319376	0.0193074	0.0271125	0.0403748	0.0257926	0.0453454	0.03325	0.0171863	0.0229462	0.0313476	0.066731
GPD1	0.993988	0.371367	0.479464	0.0439437	0.0408449	0.038242	0.0444214	0.0460805	0.0387597	0.0604129	0.0518828	0.0436795	0.03635	0.0374757	0.0419961	0.0499179	0.0655937
GPHA2	1.01389	0.465928	0.57416	0.423666	0.397135	0.408951	0.478569	0.432089	0.426554	0.429551	0.431909	0.519502	0.422493	0.39061	0.385767	0.507296	0.446676
GPI	6.06875	0.0948346	0.170167	126.685	245.146	230.113	238.179	36.7431	242.208	262.523	231.04	242.779	39.2549	163.381	5.47136	238.228	245.64
GPIHBP1	27.1711	0.424192	0.533296	0.00165426	0.0306048	0.128603	0.111995	0.107001	0.00277365	0.0356143	0.066339	0.00688943	0.00150784	0.00167782	0.044948	0.0483178	0.0596679
GPKOW	19.3693	7.78053e-05	0.00376719	1.00153	13.7247	15.674	78.8206	0.698727	7.0075	14.0841	7.27728	80.9242	0.708579	2.08291	0.891372	8.23004	82.0084
GPNMB	14.881	6.67861e-05	0.00376719	0.0246854	0.974139	0.938091	0.256495	0.0160999	0.764665	0.780786	0.0844008	0.28452	0.0172364	0.0359192	0.0316709	0.0785742	0.256068
GPR101	1.44643	0.420948	0.530415	1.11582	0.951582	0.534922	0.95953	0.657882	1.00661	1.03577	0.951582	0.867298	0.470772	0.830067	0.98357	0.934522	1.02491
GPR158	1.11713	0.255569	0.359466	0.496684	0.553901	0.499307	0.477675	0.367853	0.538307	0.664665	0.359708	0.380087	0.446955	0.402455	0.539652	0.460988	0.775339
GPR15L	1.52024	0.698982	0.77313	0.0337656	0.0408138	0.0418276	0.0513319	0.0153257	0.0181172	0.0183078	0.0661966	0.0768719	0.0984886	0.12831	0.0342512	0.0783512	0.0541273
GPR37	16.0645	0.0828188	0.154782	0.0209966	0.437938	0.296931	0.454893	0.000960718	0.227021	0.395185	0.0648343	0.792564	0.0184837	0.0023201	0.00104303	0.1182	0.675815
GPRC5C	0.828745	0.200634	0.296189	1.88596	1.21487	1.09505	1.18715	1.30477	1.17495	1.53602	1.13926	1.00549	1.43247	1.52732	1.32409	1.45045	1.15517
GRAP2	1.22061	0.313985	0.421035	0.21573	0.191153	0.163153	0.295678	0.167438	0.204376	0.263267	0.173643	0.261648	0.0551231	0.200698	0.129839	0.264933	0.366301
GRHPR	8.10606	0.0410768	0.0935835	2.81552	8.19475	6.42012	9.73378	0.757858	8.51496	7.93868	6.13686	8.11786	0.979352	3.34986	0.264383	6.64652	8.04281
GRIK2	0.945861	0.597853	0.68769	0.466452	0.336342	0.392918	0.365565	0.447017	0.325719	0.422815	0.349073	0.437878	0.295453	0.516808	0.553517	0.523441	0.683067
GRIN2B	1.22952	0.328534	0.435118	0.74976	0.592177	0.670821	0.736471	0.58007	0.751216	0.863818	0.713211	0.762918	0.464613	0.622221	0.856663	0.614251	0.586661
GRK5	0.97637	0.543604	0.64476	1.48937	1.28476	1.32024	1.36472	1.12818	1.58315	1.39445	1.15125	1.74836	1.4282	1.25623	1.44995	1.4568	1.87267
GRN	5.11488	0.343294	0.451801	11.8606	7.95742	8.84278	6.55502	1.55574	8.71681	7.37478	11.6326	6.17355	1.52816	14.4741	1.15213	9.20234	6.29846
GRP	0.667482	0.59303	0.683798	0.013352	0.00637703	0.00785376	0.00582511	0.0055258	0.00665567	0.00898915	0.009637	0.00728679	0.0117663	0.0106463	0.00705128	0.0105977	0.00888877
GRPEL1	184.439	0.0255736	0.0677629	5.9028	84.8592	83.2628	120.668	0.435728	68.0112	88.8254	41.9588	114.056	0.451438	9.28885	0.176348	47.0688	120.886
GRSF1	9.92385	0.00279344	0.013816	1.45841	20.579	14.4731	115.384	1.3551	9.85872	27.8538	2.72867	111.693	1.48473	1.57385	0.650445	2.85126	93.1059
GSAP	1.14457	0.379777	0.487951	0.458915	0.346806	0.340753	0.434552	0.331413	0.393818	0.514877	0.323267	0.554785	0.379665	0.334273	0.479898	0.604494	0.559612
GSN	3.02409	0.000238138	0.0038671	0.0549247	0.134894	0.106159	0.274733	0.0446066	0.119336	0.108819	0.142922	0.295965	0.0398493	0.0518109	0.0481473	0.226361	0.256601
GSR	19.6765	0.0519974	0.111921	31.7746	116.825	112.26	127.125	4.39907	114.206	129.159	100.545	125.949	5.80421	58.3192	0.793059	108.196	127.169
GSTA1	1.12475	0.225773	0.325251	0.012732	0.018077	0.0102673	0.0113844	0.00619921	0.0177554	0.018859	0.00940993	0.0197008	0.0118728	0.0124354	0.0105078	0.0133539	0.0241774
GSTA3	1.15085	0.554881	0.653235	0.159751	0.108067	0.125425	0.0365978	0.0226397	0.0847114	0.145219	0.0877596	0.239086	0.093902	0.0884619	0.100956	0.118438	0.133425
GSTM4	1.37745	0.21946	0.318709	0.251617	0.390015	0.35321	0.411539	0.147532	0.253367	0.294227	0.307786	0.340942	0.313688	0.34659	0.410314	0.244397	0.381724
GSTP1	2.79065	0.20996	0.30778	113.488	117.263	108.571	94.4972	32.4827	108.76	106.175	115.4	126.852	40.8935	114.119	23.8134	162.873	189.427
GSTT2B	5.01205	0.000825687	0.00670412	0.028581	0.13277	0.133619	0.24774	0.0183179	0.104669	0.152523	0.0538653	0.230302	0.0264902	0.0202252	0.0216139	0.0535934	0.247174
GTF2IRD1	1.17243	0.141495	0.227969	0.530785	0.656515	0.584429	0.982684	0.622092	0.622308	0.64815	0.617495	0.985208	0.405535	0.517776	0.585767	0.481631	0.941087
GTPBP2	1.13422	0.866249	0.901948	0.641757	0.737901	0.863519	1.02633	1.10673	0.767479	0.710989	0.75576	0.750279	0.666326	0.687771	0.520836	0.779435	0.781707
GUCA2A	3.35009	0.0404368	0.0929164	0.00627791	0.0117272	0.00952213	0.0125942	0.00325641	0.0120677	0.00905669	0.0094498	0.0109093	0.00267008	0.00714673	0.00272279	0.0151578	0.0176792
GUCY2C	1.19317	0.855598	0.895312	0.324682	0.244279	0.193178	0.29084	0.178538	0.189649	0.295555	0.197401	0.250573	0.204731	0.192229	0.23147	0.24433	0.320523
GUK1	1.87449	0.0574205	0.118783	1.30994	1.50671	1.56852	2.90472	0.803795	1.20097	1.62237	0.808209	4.65216	0.687104	0.904944	1.28023	1.26576	3.6085
GUSB	3.9754	0.0543321	0.115451	77.8001	165.616	175.46	144.237	34.7755	147.227	154.098	125.001	158.826	36.2825	71.889	11.1464	113.922	131.863
GYS1	11.9331	0.0157581	0.0471937	0.390204	1.36765	1.19177	4.17131	0.109234	1.20531	1.44323	0.956674	5.88156	0.0871715	0.492672	0.142151	1.30351	6.86567
GZMA	2.0202	0.0401866	0.0925654	0.0119396	0.0201022	0.013979	0.0223404	0.00652955	0.0205261	0.0221415	0.0155214	0.0190998	0.00968455	0.0146414	0.0123384	0.0195647	0.0284013
GZMB	8.62605	0.136391	0.221772	0.0523053	0.0868217	0.0621501	0.105448	0.00951619	0.0619093	0.075719	0.0820871	0.106446	0.00499361	0.0407177	0.0136363	0.105726	0.131853
GZMH	1.29747	0.265813	0.371224	0.0610781	0.0604045	0.0520701	0.0760135	0.0211734	0.0618793	0.0594986	0.0337727	0.11066	0.0465556	0.0501085	0.045972	0.0774603	0.1117
H2AP	1.08373	0.672608	0.751542	0.476715	0.386945	0.330587	0.573872	0.392428	0.511782	0.372755	0.316395	0.466711	0.372394	0.415638	0.508634	0.491751	0.425284
HADH	0.973464	0.282015	0.387781	0.355643	0.209482	0.229856	0.364856	0.282927	0.181168	0.2097	0.292316	0.343005	0.260454	0.297838	0.279361	0.219988	0.275419
HAGH	16.2436	0.000211309	0.00385061	0.0181637	0.448444	0.295044	1.10988	0.0154827	0.265613	0.436786	0.075924	1.34453	0.0299542	0.0290282	0.0205731	0.164345	1.21201
HAO1	1.14973	0.401938	0.510367	0.0309439	0.0270712	0.0217295	0.0317566	0.0252933	0.0274319	0.0375615	0.0230898	0.032881	0.0276208	0.0260513	0.034425	0.0371705	0.0362619
HARS1	139.672	0.0198093	0.0559445	13.2159	174.999	190.904	378.671	1.25292	143.231	232.792	108.714	390.316	1.18987	21.9386	2.74632	131.289	424.7
HAVCR1	1.76516	0.0319456	0.0792002	0.0104852	0.0156391	0.0131837	0.0117557	0.00637305	0.014369	0.018007	0.00889617	0.0155289	0.00879744	0.0155645	0.00962432	0.0172388	0.0307068
HAVCR2	1.88217	0.00104168	0.0074446	0.0298236	0.0404953	0.0516209	0.0720429	0.0274262	0.0634164	0.0474023	0.0399683	0.072695	0.021469	0.0483547	0.0441299	0.0690316	0.108232
HBEGF	5.37066	0.00501961	0.0208173	0.471131	1.39871	1.80763	1.46907	0.242793	1.01508	1.67493	0.653881	2.00486	0.260436	0.758752	0.183125	0.871637	1.75345
HBQ1	0.703099	0.0404662	0.0929164	0.396392	0.315629	0.320879	0.350382	0.479067	0.390069	0.330357	0.314886	0.438728	0.476881	0.330587	0.437938	0.405789	0.335294
HBZ	1.45559	0.0143467	0.044324	0.336715	0.593327	0.57268	0.486833	0.276759	0.579307	0.62964	0.478437	0.444452	0.367929	0.492741	0.336925	0.446645	0.490118
HCG22	0.914909	0.325182	0.432049	0.84405	0.535924	0.86322	0.504841	0.561867	0.326307	0.567897	0.51602	0.561361	0.61357	0.412052	0.684347	0.609754	0.801292
HCLS1	11.8105	0.00229238	0.0121388	0.023611	0.136503	0.136844	0.245603	0.0115577	0.10779	0.170684	0.0281251	0.261666	0.00930486	0.0235815	0.0179409	0.0430274	0.271721
HDAC8	1.44623	0.356918	0.465746	1.98811	2.72206	1.86477	1.77424	1.2972	1.96932	1.24876	1.97945	2.25949	1.1734	1.97835	1.03047	1.32225	1.87605
HDAC9	1.10965	0.265801	0.371224	0.682358	0.893414	0.700764	0.738311	0.489914	0.757176	1.12521	0.572997	0.965802	0.770411	0.668037	0.600235	0.797192	0.942589
HDDC2	2.18859	0.00105738	0.00752002	0.770037	1.83007	1.9111	2.82079	0.846159	1.61418	2.26545	0.955018	3.44523	0.836188	0.907645	0.770091	1.07222	2.75261
HDGF	133.177	0.0464237	0.102956	8.13194	81.425	68.0065	71.0666	0.533626	76.2835	87.2934	40.2774	76.1884	0.375999	23.0741	0.244923	54.6254	80.7561
HDGFL2	124.164	7.10286e-05	0.00376719	0.332379	25.4025	21.2767	96.269	0.14825	13.4004	32.4647	5.52357	117.76	0.17136	0.422288	0.208353	5.62674	112.79
HEBP1	12.0846	0.00211373	0.0115485	2.63426	30.1503	22.5054	22.0912	0.944354	23.6325	28.1722	8.84339	25.9147	1.86232	3.15207	1.28788	8.42689	23.554
HEG1	5.16118	0.181398	0.275873	0.159751	0.15401	0.156377	0.335178	0.0322513	0.141189	0.166455	0.212996	0.40607	0.029133	0.0793019	0.0118654	0.230159	0.30939
HEPACAM2	1.30985	0.913328	0.936065	0.0516603	0.106683	0.0609555	0.0676672	0.0486	0.0931694	0.028728	0.0161827	0.0996214	0.1052	0.0625173	0.0783893	0.0899209	0.0617507
HEPH	0.92492	0.924398	0.944101	0.0184262	0.0220512	0.0165136	0.0148088	0.0159533	0.0147555	0.0172435	0.0116834	0.00652051	0.00888323	0.00900224	0.011715	0.0135065	0.0302274
HEXIM1	166.214	0.0073769	0.0274194	3.03964	81.6511	76.1145	110.93	0.346662	74.1256	104.358	35.3319	117.027	0.45793	4.73315	0.607182	41.4184	136.883
HGF	8.23918	0.00217622	0.0117427	0.00175562	0.00748594	0.0068229	0.00784995	0.000813032	0.00787775	0.00836221	0.00655131	0.00782931	0.000908579	0.00536986	0.000828391	0.00719644	0.0104229
HGFAC	1.57407	0.175428	0.269882	0.00306584	0.0027522	0.00526701	0.00495259	0.00112139	0.00466793	0.00543276	0.00259347	0.00511411	0.00296552	0.00706399	0.00201375	0.00457948	0.00425714
HGS	38.7601	0.00294566	0.014414	0.809442	10.8852	14.7731	23.007	0.18527	7.38962	11.2785	2.26169	28.9101	0.280836	1.19989	0.254141	2.19026	20.8764
HHEX	5.83891	0.0293407	0.0747714	0.0449636	0.183112	0.185978	0.918085	0.00801268	0.115904	0.181747	0.0781343	1.11157	0.0311268	0.0140032	0.0523452	0.0855612	1.06858
HIF1A	3.55094	0.0009713	0.00715016	0.795426	3.12012	2.48527	8.70534	0.458661	2.26797	3.57737	1.43435	10.0171	0.69989	0.865557	0.495412	2.31803	8.79876
HIP1	1.79963	0.00298639	0.0144763	0.837174	1.61911	1.5066	3.71742	0.700424	1.14433	1.72955	1.14679	3.84584	0.850451	0.816599	0.680185	1.32565	3.90034
HIP1R	37.5125	0.000899627	0.00697509	0.596544	8.00388	8.53979	65.8175	0.132512	4.706	9.36903	5.20068	81.0365	0.213366	1.11651	0.297694	5.44488	77.5901
HJV	1.21478	0.708007	0.778507	0.168253	0.147665	0.168708	0.111306	0.0958685	0.0678833	0.214463	0.121338	0.121052	0.119212	0.162319	0.144817	0.114134	0.160028
HK2	4.82691	0.00245308	0.0126609	0.855892	4.3241	4.13131	5.25285	0.495824	3.68637	5.99932	1.2564	6.22166	0.898631	0.399122	1.27943	1.45407	4.91435
HLA-A	1.06644	0.71487	0.783609	0.404946	0.351452	0.295555	0.349218	0.335783	0.358091	0.457169	0.240099	0.377487	0.301912	0.377461	0.290015	0.415062	0.535256
HLA-DRA	1.038	0.792183	0.846637	0.221764	0.119162	0.114459	0.0708936	0.131871	0.0934346	0.136882	0.197401	0.230414	0.0818088	0.205072	0.177883	0.25669	0.126062
HLA-E	1.1207	0.593761	0.684101	0.941805	0.745097	0.701055	0.808321	0.664804	0.747891	1.00104	0.633581	0.689633	0.667343	0.676705	0.871758	0.954224	1.22298
HMBS	6.18254	0.000802868	0.00663747	0.414775	1.99626	1.81869	8.43799	0.290015	1.34471	2.60449	0.721814	9.62843	0.294166	0.390989	0.317494	1.00926	9.98803
HMCN2	1.80438	0.0662388	0.132251	0.00327702	0.00275506	0.00382613	0.00625532	0.0020355	0.00420406	0.00439994	0.00207986	0.00591831	0.00232993	0.0029719	0.00206191	0.00440482	0.00644144
HMGCL	1.94261	0.000741887	0.00639686	0.773836	1.88322	1.50796	2.82627	0.776254	1.40737	2.47684	0.906325	3.17774	0.816203	0.823991	1.17895	1.1874	4.53594
HMGCS1	1.76382	0.0032073	0.0152438	0.753981	1.50347	1.56136	2.24358	0.952902	1.07998	1.2544	0.958799	2.93915	0.703635	0.778193	1.17462	1.32988	2.87867
HMMR	2.64194	0.067722	0.134295	1.03276	2.46998	1.99294	2.48217	0.754347	1.03204	2.32963	0.917449	2.39595	0.465935	0.62855	0.747632	0.774426	2.0167
HMOX1	75.1239	0.00563859	0.0226187	0.0369009	0.612508	0.517489	3.67107	0.00688847	0.460604	0.696502	0.268836	4.00722	0.00419562	0.053408	0.0031216	0.339386	4.37869
HMOX2	24.1358	0.0535908	0.114374	5.92042	19.5677	20.3873	43.3482	0.781599	15.8016	18.8645	14.1232	47.3076	0.718171	5.84985	0.807481	17.0535	46.0044
HNF1A	1.14957	0.511593	0.61387	0.435637	0.994677	0.772925	0.933162	0.925818	0.513416	0.933356	0.654833	0.756494	0.800848	0.963462	0.849567	0.941413	0.920634
HNMT	3.81055	0.0807526	0.15234	0.00850779	0.0177197	0.0170534	0.00725756	0.00333453	0.00760519	0.0123941	0.0127064	0.0194566	0.00271374	0.00744506	0.00570009	0.0134104	0.0248864
HNRNPK	293.151	0.00011023	0.00376719	0.724823	90.6227	76.99	167.405	0.196268	58.6191	117.222	11.3735	199.217	0.262629	0.955945	0.277181	19.8353	279.247
HNRNPUL1	19.8835	0.000288775	0.00419945	0.347359	7.20201	6.90672	13.1985	0.356828	4.6149	8.36056	1.43684	14.0529	0.305724	0.407593	0.235958	1.62338	16.3271
HPCAL1	12.5177	0.00412438	0.0181834	0.0629565	0.296479	0.291688	1.17968	0.023302	0.22138	0.376494	0.158813	1.36443	0.0190337	0.0580524	0.0344919	0.19799	1.3536
HPGDS	1.04703	0.779768	0.835813	0.427471	0.224969	0.246012	0.195088	0.253982	0.227525	0.275018	0.294288	0.265927	0.221242	0.336435	0.446986	0.295207	0.237945
HPSE	26.961	0.0695744	0.136947	1.5322	4.20907	4.89361	9.34374	0.146665	3.45887	4.43736	4.2978	9.11789	0.164584	1.89133	0.108796	4.49899	8.02221
HRAS	1.42139	0.0726308	0.141147	0.421148	0.716928	0.518099	0.633185	0.46003	0.300534	0.598615	0.603657	0.814903	0.298789	0.419808	0.457391	0.819093	0.593821
HRC	3.17928	0.0239702	0.0643979	0.111144	0.212024	0.15616	0.188508	0.0649287	0.217427	0.251181	0.240465	0.185836	0.0586388	0.178019	0.0806266	0.256619	0.206426
HRG	1.15085	0.198213	0.293356	0.014178	0.0124441	0.0144258	0.0198902	0.0102958	0.015443	0.017325	0.0137741	0.0183395	0.0125349	0.00921436	0.0125202	0.0141879	0.0155494
HS1BP3	1.77055	0.00926787	0.0324043	0.103099	0.167543	0.113181	0.347359	0.073409	0.165936	0.247431	0.0844593	0.583579	0.09372	0.0857809	0.0910751	0.151901	0.537784
HS3ST3B1	8.43741	0.0107169	0.0358827	0.103974	0.543179	0.558876	0.357546	0.0423763	0.364376	0.693804	0.152978	0.298499	0.0416425	0.0597756	0.042215	0.210837	0.450407
HS6ST1	29.0688	0.00199778	0.0111441	0.009601	0.156095	0.123579	0.279361	0.00425124	0.0708887	0.227525	0.0465815	0.280175	0.00238631	0.0100462	0.00138088	0.0803421	0.370951
HS6ST2	56.6145	0.0389754	0.090345	2.28453	16.7304	15.2095	19.0115	0.239384	14.6264	17.8531	5.66627	21.4916	0.26865	2.49822	0.211892	8.18226	18.1249
HSBP1	6.87805	0.000446522	0.00522074	0.183481	0.923638	1.02876	4.35448	0.134288	0.647791	1.26155	0.379639	5.82719	0.114785	0.223648	0.163018	0.445377	5.19527
HSD11B1	1.09361	0.830617	0.877265	0.188156	0.133573	0.118528	0.137062	0.0979168	0.120792	0.170023	0.0943195	0.114522	0.122139	0.127812	0.174029	0.165982	0.186701
HSD17B14	2.41178	0.00108526	0.00759257	0.557676	1.76443	1.34499	1.57986	0.583458	1.26584	1.87488	0.640824	1.66613	0.522318	0.587964	0.484074	0.707499	1.85909
HSD17B3	1.1369	0.948271	0.962095	2.16745	1.4991	1.43814	1.76052	1.0814	0.911428	1.66163	0.755917	1.89277	1.31859	1.07356	1.43127	2.32012	1.78769
HSDL2	6.59558	0.00298325	0.0144763	0.157989	1.39127	1.04203	12.3437	0.141121	0.732297	1.89882	0.287892	16.0266	0.172576	0.160595	0.128594	0.347046	14.05
HSP90B1	8.00832	0.000516837	0.00557072	0.47316	4.43244	3.06333	13.0946	0.786926	3.78922	4.03929	2.3766	19.0141	0.464387	0.440648	0.611829	3.69276	19.6806
HSPA1A	56.9806	0.0715495	0.139241	11.32	53.8734	44.8582	42.0869	0.793719	57.1745	53.8286	45.2266	45.7849	0.789877	17.0335	0.831737	47.0721	42.3708
HSPA2	2.16325	0.0127933	0.0409389	0.479333	1.31358	1.18715	1.3551	0.47136	0.957471	1.03692	0.578585	1.51309	0.700036	0.832026	0.695682	0.835088	1.48165
HSPB1	258.21	0.0260685	0.0685236	0.771533	15.1264	17.1448	17.1341	0.0476791	12.3112	11.0755	10.7272	15.8444	0.0469185	2.00527	0.0665185	9.43028	18.8501
HSPB6	2.38056	0.0015761	0.00955797	0.0170723	0.0346957	0.0471859	0.183557	0.0137693	0.0372478	0.0468437	0.0259882	0.186042	0.0156467	0.0198392	0.0150301	0.0368447	0.210151
HSPG2	2.49147	0.317801	0.425141	50.4856	45.4057	44.8551	66.4225	16.8293	42.3973	46.1449	41.692	60.4596	18.2244	31.9092	7.0827	45.7563	59.6603
HTR1A	0.972992	0.327826	0.434573	0.930579	0.845104	0.771052	1.20639	0.885092	0.839441	0.834799	0.681838	0.861188	0.825248	1.06962	1.19931	1.00007	1.32253
HTR1B	1.2981	0.11664	0.19822	1.18026	1.23362	1.06312	1.08794	0.982412	1.3491	1.28583	0.838161	1.27527	0.950725	0.902876	2.04982	1.39823	1.46236
HTRA2	128.596	0.000593202	0.00576698	1.06459	36.295	44.9828	69.6765	0.268501	30.4865	42.2565	16.6448	66.1881	0.282241	1.45953	0.378824	18.232	61.9443
HYAL1	10.7495	0.171509	0.26525	1.17113	1.39223	1.39862	1.9111	0.131406	1.41255	1.25884	1.56721	1.67911	0.107105	1.22383	0.101391	1.94976	1.64171
HYOU1	33.9302	0.00569159	0.02266	0.377017	3.51299	3.30672	5.42454	0.0974563	3.26052	3.63562	2.06365	6.18426	0.0958087	0.383926	0.107798	2.06967	6.1539
ICA1	9.42374	0.0143418	0.044324	1.07968	5.43658	4.58112	15.1369	0.272306	2.48975	3.64243	1.83401	14.8985	0.386516	0.917767	0.362939	1.56982	11.4844
ICAM1	2.346	0.115681	0.197162	30.5246	33.4237	32.321	44.3143	15.4432	37.2121	33.0918	40.5576	41.2122	15.862	35.962	8.88394	45.7722	40.2384
ICAM2	49.3815	0.0514582	0.111084	1.58909	8.87533	8.4053	8.80791	0.153053	7.38962	9.38528	5.33024	10.2064	0.170211	1.78485	0.0711546	5.05531	9.91285
ICAM3	1.91123	0.22158	0.320951	0.0187626	0.0191581	0.0183497	0.0110225	0.010024	0.0217883	0.0194539	0.00950498	0.0230259	0.00920096	0.0182267	0.0118967	0.0248881	0.0260983
ICAM4	0.939197	0.761303	0.821683	0.0307238	0.0232875	0.0194566	0.01575	0.0232988	0.0333724	0.0379594	0.0217536	0.0197336	0.0235537	0.0329769	0.0221124	0.0326449	0.0221216
ICAM5	155.223	0.0160532	0.0479774	0.71658	12.3505	13.9791	16.2099	0.0795662	9.57717	12.5786	6.07422	18.6603	0.0742276	1.9789	0.102132	5.9073	16.4396
ICOSLG	1.98729	0.000696133	0.00612891	0.016293	0.044653	0.0462277	0.0422472	0.0204735	0.0345421	0.0494564	0.019809	0.0329906	0.0173815	0.0198131	0.0213621	0.0269625	0.0350316
ID4	1.23559	0.448813	0.556589	0.51577	0.318044	0.387482	0.572045	0.446181	0.553402	0.585321	0.305554	0.659845	0.400257	0.465547	0.551296	0.653654	0.54115
IDI2	1.28183	0.362614	0.470867	0.710103	0.659891	0.618952	0.740001	0.577303	0.747114	0.834625	0.478105	0.665726	0.418239	0.348324	0.834047	0.821652	0.828285
IDO1	0.816826	0.399912	0.508236	0.0237999	0.0174207	0.00797445	0.00915452	0.0112074	0.0119066	0.00882768	0.00640449	0.00841891	0.01019	0.0107569	0.0174207	0.00667438	0.0180245
IDS	2.83294	0.0379322	0.0887007	0.301766	0.565775	0.603447	0.58447	0.190162	0.453037	0.721764	0.202192	0.6753	0.186403	0.180154	0.178402	0.238953	0.538717
IDUA	6.61344	0.0347873	0.0837618	0.655333	2.39081	2.07225	1.6505	0.249567	2.30985	2.54488	1.1883	0.988628	0.239666	0.508317	0.0739452	1.25266	1.72895
IFI30	36.0643	1.93945e-05	0.00376719	0.0584238	1.53549	2.0174	3.60126	0.0425765	1.02278	2.10016	0.43173	3.63335	0.0405909	0.11852	0.0710511	0.46102	3.01613
IFIT1	0.912755	0.490751	0.596302	0.456061	0.332794	0.357149	0.364326	0.316242	0.906513	0.695152	0.416272	0.966539	0.501492	0.232854	0.350042	0.570619	0.62343
IFIT3	1.40065	0.124666	0.207634	0.620757	0.584105	0.610727	0.827253	0.458375	0.555593	0.686913	0.465935	0.883009	0.406774	0.758857	0.499827	0.642024	0.829895
IFNAR1	2.55992	0.0107922	0.0360366	0.0314412	0.0902643	0.0754205	0.133277	0.0208184	0.0474911	0.0881803	0.0431289	0.140253	0.037739	0.0405515	0.0177985	0.080487	0.154245
IFNG	3.9291	0.176835	0.271333	0.308576	0.365742	0.344434	0.461275	0.0603878	0.367445	0.41354	0.225938	0.415725	0.0930855	0.224424	0.0828072	0.362336	0.561244
IFNGR1	9.14828	0.00765184	0.0282354	0.403433	1.52446	1.43923	3.88712	0.129408	1.13903	1.78683	1.15773	4.33671	0.157323	0.560078	0.198981	1.29334	4.07896
IFNGR2	3.52494	0.00148341	0.00922554	0.1217	0.342316	0.361283	0.289633	0.0820871	0.255855	0.410456	0.150851	0.309433	0.0821668	0.146971	0.102124	0.196759	0.337346
IFNL1	0.980779	0.0754691	0.144748	0.333209	0.308619	0.396969	2.032	0.451501	0.408696	0.275419	0.948158	2.46314	0.416705	0.243839	0.378903	1.42662	2.3382
IFNL2	1.9583	0.80375	0.854313	2.9138	2.01461	1.38367	0.977454	0.649364	1.53538	1.49061	1.27165	0.893847	0.610558	0.693804	1.26628	1.43584	0.944027
IFNLR1	1.98742	0.0981118	0.174547	0.0632671	0.173139	0.157978	0.108015	0.0226696	0.124628	0.157148	0.0641636	0.105236	0.0543491	0.0552493	0.0544019	0.0614178	0.143239
IFNW1	0.985618	0.811632	0.860189	0.715836	0.904693	0.565304	0.70554	0.701395	0.738055	0.847509	0.682452	0.674879	0.781545	0.676518	0.597123	0.886996	0.746855
IFT20	1.93268	0.0268281	0.0700164	0.649634	1.87566	1.11946	5.77211	1.15653	1.02236	1.53773	1.25553	8.75253	0.531485	0.894033	0.800237	1.19458	7.45754
IGBP1	2.99343	0.00500077	0.0207927	0.250139	0.803016	0.775823	4.79523	0.259175	0.306403	1.27024	0.398983	6.7627	0.346806	0.439398	0.403489	0.468916	8.42981
IGDCC3	0.928452	0.155131	0.244314	3.61075	2.61752	2.11873	1.93469	2.61371	2.61063	2.46861	2.41362	1.86658	2.65885	2.67178	2.95836	2.84514	1.72548
IGDCC4	57.123	0.0586903	0.121067	0.368721	1.75966	1.63388	3.71613	0.0213814	1.23021	1.79079	1.52298	4.13704	0.0308048	0.212289	0.0259576	1.79104	3.77689
IGF1R	16.1538	0.0567927	0.117989	2.1604	7.50057	9.08571	7.22151	0.432059	5.19131	10.0199	3.5313	7.13296	0.441566	1.43973	0.166558	4.05359	7.74197
IGF2BP3	1.18009	0.302644	0.408793	0.979692	1.90818	1.17854	1.0319	1.32694	1.12818	1.09391	1.18198	2.06394	0.757963	1.15613	0.952176	0.875209	1.65382
IGF2R	9.33662	0.145867	0.233028	8.69328	12.4226	13.9327	15.2253	1.19565	11.9547	14.0063	11.5202	15.9878	1.406	5.58749	0.89807	13.1273	15.6468
IGFBP1	106.61	0.136493	0.221772	8.21466	20.6318	19.5054	30.3684	0.18399	17.9349	19.4029	21.5348	33.902	0.134204	3.80844	0.0837249	19.6152	32.6023
IGFBP2	1.29397	0.112743	0.193738	0.0624048	0.069753	0.0557958	0.0623702	0.0479276	0.0691034	0.0715205	0.0585089	0.0667171	0.0515601	0.0586388	0.0577314	0.0746042	0.0769839
IGFBP3	42.5681	0.0839227	0.156051	0.985549	4.72266	5.05531	5.72351	0.110944	4.64217	4.81488	2.9555	5.43847	0.0423352	0.891681	0.0077763	2.83078	5.15188
IGFBP4	519.471	0.00653314	0.0251599	0.371826	12.2058	15.3174	47.2846	0.0315679	9.22788	17.0713	16.3986	47.0884	0.0297926	0.383766	0.0482978	20.2858	49.0302
IGFBP6	11.8556	0.137133	0.222195	18.9931	33.9467	34.2303	37.8599	2.92939	39.0757	35.0125	36.7507	34.7297	1.70527	25.429	0.405901	38.4124	33.491
IGFBP7	2.98949	0.0538644	0.114673	0.0308134	0.0510304	0.0470487	0.0405262	0.0154966	0.0469478	0.0357875	0.038234	0.0580806	0.0157043	0.0314107	0.0137836	0.0702869	0.0567475
IGFBPL1	40.9559	0.162387	0.253752	48.1545	84.5012	79.012	77.4665	2.005	83.1474	82.1165	76.5802	85.6036	1.44663	64.2489	0.675581	83.1647	93.8315
IGFL4	0.938546	0.171326	0.265107	0.527887	0.423109	0.315629	0.372161	0.375426	0.394473	0.202824	0.235696	0.550762	0.396529	0.294614	0.27695	0.45288	0.41821
IGHMBP2	2.64176	0.00230313	0.0121737	0.934198	2.457	3.41953	4.94236	0.930063	2.27553	3.74172	1.02819	6.03812	0.66154	0.778679	0.836768	1.1135	6.29541
IGLC2	1.1207	0.189773	0.284465	0.750644	0.748461	0.714893	0.791851	0.661311	0.762337	0.776361	0.643896	0.69126	0.667852	0.715339	0.734228	0.840023	0.821425
IGLON5	0.803907	0.884181	0.914206	0.64869	0.470055	0.547223	0.506102	0.301954	0.517632	0.565775	0.521486	0.428747	0.728247	0.699647	0.736522	0.48599	0.615274
IGSF21	0.950132	0.719116	0.787847	0.147931	0.134465	0.122836	0.131816	0.152608	0.147512	0.172145	0.103127	0.134223	0.132807	0.140554	0.143707	0.157913	0.1776
IGSF3	43.2372	0.034725	0.0837469	5.08518	31.7724	31.1833	42.4414	0.721214	19.5568	33.2435	18.1437	41.3639	0.640602	9.68197	0.736828	19.4554	47.0982
IGSF8	18.5829	0.0335	0.0816686	3.21362	17.8308	15.2824	12.1687	0.759804	14.9721	17.1472	4.77599	14.1193	0.690637	3.27978	0.743343	5.85472	15.748
IGSF9	13.8652	0.00167497	0.00997137	0.0820473	1.98151	1.62113	0.505611	0.0278979	1.33081	1.90224	0.192509	0.744632	0.0366333	0.0861444	0.0243017	0.24367	0.507929
IKBKG	7.43638	0.000397437	0.00486071	0.436181	2.36739	2.24529	5.83649	0.297096	1.73532	3.46775	0.699405	6.91534	0.301933	0.444545	0.340942	0.942262	7.24909
IKZF2	1.92132	0.000183965	0.00376719	0.336832	0.787635	0.353455	0.622351	0.311672	0.833469	0.895522	0.375244	1.08425	0.323918	0.446335	0.573911	0.554939	1.14401
IL10	2.35414	0.466419	0.574523	0.0375277	0.0233182	0.00847131	0.0290162	0.00206549	0.0141114	0.102202	0.00749373	0.0284387	0.00990519	0.0121601	0.00525388	0.048154	0.0287041
IL10RA	1.00793	0.774297	0.831779	0.734126	0.592136	0.478636	0.56711	0.385499	0.67017	0.559496	0.364452	0.625985	0.587475	0.526754	0.618138	0.736726	0.8511
IL10RB	9.00296	0.0237658	0.0641434	0.19191	0.625985	0.588331	1.0674	0.0512146	0.505821	0.63117	0.483772	1.18567	0.0653486	0.17771	0.0230674	0.537412	1.1235
IL11	178.639	0.0112433	0.0371002	7.91177	187.299	221.567	304.627	0.828687	124.026	256.853	45.7405	261.361	1.04848	2.5238	0.820059	47.4521	237.865
IL12A_IL12B	1.55509	0.0406952	0.093004	0.00792046	0.00829927	0.0119099	0.0197802	0.00420581	0.0121643	0.0140801	0.0112619	0.0353781	0.00782225	0.00867873	0.00814991	0.0127073	0.022679
IL12B	3.46943	0.030141	0.0761469	0.00277596	0.00541021	0.00330004	0.00956314	0.00115323	0.00748076	0.00531321	0.00505491	0.00784234	0.00155939	0.00458202	0.0029684	0.00541358	0.00666352
IL12RB1	0.995022	0.554103	0.653235	0.437847	0.413741	0.257671	0.281577	0.439033	0.32958	0.549846	0.338282	0.444853	0.433469	0.512527	0.435668	0.594933	0.565422
IL12RB2	1.22748	0.763267	0.822397	0.828745	1.3879	1.49205	0.948421	0.792949	0.82731	1.32933	0.724823	1.01727	1.44343	1.06577	0.873755	0.938351	1.26042
IL13	1.03433	0.445129	0.553429	0.148971	0.13221	0.110998	0.112399	0.0618578	0.141248	0.23051	0.0935123	0.170341	0.127821	0.0906468	0.0987689	0.175665	0.2364
IL13RA1	1.7262	0.130383	0.214951	0.143239	0.158461	0.19073	0.22644	0.0937979	0.165752	0.161914	0.106661	0.198719	0.0936096	0.107873	0.0791537	0.12106	0.202361
IL13RA2	1.12163	0.304293	0.410641	1.14053	1.26541	1.05037	1.13477	1.01171	0.990068	1.39136	0.966606	1.04696	0.72744	0.861606	1.22154	1.26558	1.40883
IL15	6.93839	0.0171032	0.0504978	0.893166	2.30282	2.51874	10.3496	0.284756	1.70244	2.52888	5.06759	9.40286	0.364477	0.584672	0.0480706	5.1124	11.0242
IL15RA	6.19885	0.0897683	0.163416	1.22315	3.37503	2.86712	3.14574	0.207416	2.6831	3.62455	1.34006	3.24181	0.432838	0.997231	0.510506	1.76994	2.55142
IL16	0.860591	0.730381	0.796903	0.01468	0.00951883	0.00656268	0.0162705	0.00846778	0.00912475	0.0126642	0.00827859	0.0146668	0.0124821	0.0089413	0.011188	0.010742	0.0152399
IL17A	1.89934	0.0141509	0.0439099	0.245995	0.365236	0.384778	0.533219	0.262047	0.508352	0.518351	0.273858	0.522644	0.335387	0.497718	0.543141	0.292823	0.485553
IL17C	1.47131	0.895137	0.921947	0.186533	0.0607067	0.125026	0.149965	0.0338055	0.0542926	0.10788	0.0375824	0.0986389	0.0594821	0.0622881	0.0470683	0.0875166	0.100224
IL17D	1.06518	0.647761	0.729074	0.148147	0.144576	0.142793	0.134083	0.0771388	0.195318	0.116694	0.065335	0.151249	0.13386	0.162566	0.142586	0.10373	0.109287
IL17F	1.37726	0.0568722	0.118066	0.637634	0.76313	0.483337	0.742879	0.55275	0.772443	0.885215	0.445655	0.678678	0.554093	0.560661	0.814846	0.899191	0.821368
IL17RA	20.6719	0.00342579	0.0158946	1.85793	14.5445	16.0823	14.7557	0.65811	11.7533	17.3288	4.3244	16.7014	0.703587	2.8087	0.472865	5.48313	16.5298
IL17RB	1.76492	0.000916064	0.00701768	0.0641592	0.131798	0.162105	0.0854367	0.0489245	0.158231	0.211877	0.0935382	0.106476	0.0529987	0.0726597	0.0606773	0.0766378	0.0902581
IL18	5.76532	0.0859541	0.158761	1.72728	1.95355	1.87527	5.05531	0.293188	1.71665	2.28121	7.10778	5.24012	0.395678	1.57451	0.193633	7.97674	6.31201
IL18BP	1.6245	0.541365	0.642995	0.322194	0.171383	0.189268	0.342387	0.115567	0.157552	0.207891	0.346926	0.344864	0.127972	0.113047	0.0930339	0.374075	0.270181
IL18R1	15.9126	0.000428556	0.00512399	0.0286048	0.263834	0.2469	0.394227	0.0148974	0.222426	0.304793	0.0963748	0.482366	0.015516	0.0332593	0.0085468	0.104712	0.445841
IL18RAP	1.09627	0.663055	0.743225	0.0295848	0.0234202	0.0158234	0.0170889	0.0213636	0.0170794	0.0314172	0.0219551	0.0259162	0.0156185	0.0224133	0.0266153	0.0322759	0.0348137
IL19	4.19363	0.100696	0.177686	0.074537	0.0886522	0.092757	0.188757	0.0257301	0.0923528	0.107902	0.114498	0.203895	0.0185325	0.0672091	0.011202	0.145531	0.172528
IL1A	46.3758	0.00866926	0.0309783	60.9477	556.678	618.444	1432.68	12.0036	422.293	694.774	246.715	1470	11.6608	341.94	14.8996	284.996	1375.94
IL1B	48.5972	0.0113229	0.037169	3.28934	42.0665	47.5146	43.2222	0.762707	29.9898	43.2462	13.4097	41.8223	0.534736	25.0702	0.826851	15.0511	37.0654
IL1R1	6.50162	0.0412526	0.0939107	0.0980119	0.593451	0.609543	0.157476	0.0310191	0.536333	0.649589	0.126009	0.201674	0.0204721	0.108457	0.0198049	0.148661	0.214954
IL1R2	3.02346	0.255672	0.359466	0.00553539	0.0110378	0.00821172	0.00826826	0.00226323	0.00783908	0.00811215	0.00399885	0.00684279	0.00106532	0.00149794	0.00094828	0.0050876	0.00491157
IL1RAP	11.8007	0.0349613	0.0839702	0.167543	0.39513	0.393163	1.40971	0.0324981	0.341628	0.417776	0.479798	1.50504	0.0354026	0.110078	0.0291735	0.728954	1.64981
IL1RL1	686.778	0.000214936	0.00385061	0.0400043	35.9445	42.1015	12.5899	0.013625	30.7092	40.3921	1.54692	16.2966	0.0183319	0.0524178	0.00364113	1.47019	12.2092
IL1RL2	5.05636	0.0360103	0.0857152	2.7087	17.476	18.8279	6.39347	0.738771	12.756	16.2245	2.85067	6.41211	1.26444	2.32463	0.38006	3.1048	5.47516
IL1RN	1.56309	0.000983383	0.00720408	0.0292038	0.0450853	0.0456481	0.0748684	0.0295336	0.0451729	0.0472055	0.040414	0.0504431	0.0241941	0.0307558	0.0271746	0.0503767	0.0644713
IL2	0.65022	0.276624	0.382485	1.3103	0.968148	1.15253	0.689441	0.882642	0.851749	1.41755	0.851985	0.610346	1.66486	1.50995	0.679573	0.673057	1.60614
IL20	0.925818	0.882864	0.913325	1.45478	1.00292	0.785999	1.08245	0.964197	1.01607	1.3829	1.29406	1.39079	1.39774	1.35388	1.62248	1.53592	1.25397
IL20RA	1.09627	0.888499	0.916725	0.778949	1.04059	0.198622	0.623257	0.518674	0.73642	0.861367	0.853936	0.834567	1.05951	1.01903	0.63187	0.899815	0.877092
IL20RB	1.24617	0.0826486	0.154662	1.66278	2.07211	1.40065	2.49389	1.61675	2.0392	2.10716	2.20137	1.5389	1.69972	1.2743	1.64239	2.22006	2.26122
IL21R	1.27845	0.0914712	0.165145	0.674879	0.629771	0.887365	0.847391	0.694093	0.939002	1.16046	0.858089	0.979285	0.857911	1.01326	0.88497	0.869345	0.964063
IL22	1.39678	0.000542343	0.00559876	0.28035	0.391586	0.291972	0.276414	0.281401	0.424666	0.410883	0.322797	0.367598	0.270763	0.343623	0.488964	0.396722	0.565893
IL22RA1	1.17397	0.308859	0.416035	0.522028	0.555208	0.429759	0.449814	0.269489	0.415177	0.908589	0.464291	0.56554	0.41003	0.240832	0.481364	0.570224	0.740874
IL24	1.06186	0.208547	0.306052	2	1.9711	2.12373	3.04407	1.09847	1.93241	2.67994	1.27412	3.37924	2.02174	1.73388	1.94531	3.94056	3.19452
IL25	0.960395	0.644895	0.726968	1.47765	1.29747	0.850687	1.32308	0.43606	1.32464	1.35163	1.10313	0.889397	1.30695	1.52467	0.941674	1.15221	1.25518
IL2RA	5.04691	0.0834959	0.155529	0.0278477	0.0593627	0.0497935	0.0572175	0.00599012	0.0448018	0.0568341	0.0420719	0.0713472	0.0100157	0.0360239	0.00521578	0.0505481	0.0693145
IL2RB	1.15693	0.664206	0.744145	1.64593	1.17797	1.06984	1.48123	0.85364	1.10389	1.58392	0.540475	1.72393	1.16894	1.17528	1.80325	1.35238	2.22253
IL2RG	0.860472	0.391043	0.499353	0.892238	0.865737	0.673383	0.69926	0.762389	0.767745	0.944813	0.654289	0.807089	1.02797	0.730016	0.745769	1.08643	0.996609
IL3	1.12865	0.988813	0.991867	3.39168	1.68284	1.86374	1.9058	1.21025	3.31728	2.13687	1.04153	2.33157	1.68857	1.38588	1.76308	1.96115	2.59188
IL31	0.84113	0.567847	0.663932	0.640469	0.40949	0.528363	0.824276	0.512243	0.520186	0.348396	0.538717	0.60634	0.6598	0.744839	0.803684	0.698242	0.374568
IL31RA	10.0966	0.00122098	0.00809068	0.774158	5.56854	4.34092	5.18017	0.330793	5.02144	5.92001	2.89547	5.094	0.462043	0.795536	0.470283	3.30191	4.66507
IL32	9.74255	0.00213774	0.0116166	0.126482	0.576623	0.43413	1.23482	0.0495627	0.46384	0.744323	0.525987	1.6976	0.059186	0.201228	0.029409	0.624209	1.62924
IL33	1.19781	0.475063	0.58296	1.36443	1.28271	0.639094	1.36812	0.864178	1.19541	1.08922	0.984593	1.67342	1.00968	1.20941	1.806	0.913578	1.59881
IL34	3.31521	0.0835376	0.155529	0.909787	1.05709	0.821937	2.36411	0.244042	0.790315	0.806306	2.62188	2.94323	0.318861	0.336668	0.344912	3.87797	2.58291
IL36A	1.22578	0.217852	0.31728	0.881297	1.41853	1.24117	1.48421	1.13532	1.30758	1.05878	0.861188	1.36623	0.95973	0.716084	0.945075	1.17552	1.17642
IL36G	1.27094	0.0105541	0.0355894	0.112259	0.163029	0.136825	0.113251	0.124913	0.18277	0.135945	0.219669	0.138908	0.102436	0.142675	0.112095	0.144156	0.293554
IL3RA	1.11327	0.610212	0.698071	1.25562	1.17292	0.693804	1.39021	0.737441	0.87837	1.14203	0.788673	1.26549	1.02584	0.926909	1.0921	1.37659	1.54061
IL4	2.97915	0.0548029	0.115911	0.612508	1.87125	1.45176	1.65749	0.202276	1.00758	0.794324	0.591152	1.99585	0.346421	1.03204	0.353725	0.832199	1.12436
IL4R	5.8462	0.00113088	0.00772329	0.0745266	0.339786	0.323873	0.265172	0.0424262	0.246182	0.475099	0.156453	0.357125	0.045358	0.0642749	0.0339793	0.190518	0.383261
IL5	0.398817	0.0282335	0.0725828	0.803795	0.45603	0.0473333	0.940305	0.715538	0.551908	0.380719	0.0139567	0.127123	0.403237	0.285369	0.675206	0.126622	0.160384
IL5RA	0.427738	0.0256287	0.0677942	0.0161659	0.0152801	0.00314811	0.019357	0.00997962	0.00348603	0.00489424	0.00674204	0.0096926	0.0157621	0.00907114	0.00497117	0.00942625	0.00563449
IL6	1.33459	0.586382	0.679887	662.74	545.43	950.175	884.489	138.295	986.79	940.804	951.461	981.674	949.155	760.919	76.5033	663.591	619.195
IL6R	14.4871	0.144574	0.231556	1.72285	3.68279	4.00805	2.36379	0.153904	3.71845	3.73705	3.01028	2.16355	0.20779	2.25965	0.0388808	3.21897	2.04344
IL6ST	14.7159	0.1156	0.19714	0.451157	0.849567	0.923959	1.35463	0.0384013	0.749188	1.01262	0.539128	1.6441	0.0577314	0.241283	0.0416685	0.756179	1.74497
IL7	11.5426	0.0112505	0.0371002	0.468331	1.52997	1.59759	4.3304	0.132338	1.54649	1.6134	2.24809	5.22779	0.139777	0.524022	0.115143	2.33448	4.91299
IL7R	8.19134	0.0660131	0.131891	4.07641	7.40038	8.29821	46.7696	0.995919	5.05566	9.00608	11.3585	44.1395	1.09946	0.901563	0.0942019	14.9939	51.1762
IL9	0.918467	0.229283	0.328688	0.456188	0.423519	0.291224	0.341581	0.463647	0.418994	0.607476	0.376808	0.524095	0.44476	0.211584	0.311262	0.617281	0.491172
ILKAP	3.59602	0.00119125	0.00802307	0.558527	2.54841	2.74005	4.77765	0.614677	2.00847	1.85961	1.10826	3.81425	0.402037	0.940305	0.215955	1.47131	5.16297
IMMT	11.6286	0.00234522	0.0123293	0.632659	3.93019	4.73446	25.1904	0.228062	2.76063	4.73118	0.801736	36.285	0.337978	0.467844	0.378535	0.983502	19.641
IMPA1	2.84593	0.000525461	0.00557072	0.812534	2.18571	2.17483	4.4469	0.764188	1.45559	2.43496	1.45478	5.22163	0.587964	0.848979	0.791796	1.65382	7.00799
IMPACT	1.93107	0.00843705	0.0303339	0.139496	0.289633	0.220538	0.318199	0.109811	0.269377	0.289754	0.158846	0.337346	0.153393	0.113448	0.137786	0.180004	0.311585
IMPG1	1.13375	0.258977	0.363065	0.687628	0.484712	0.78933	0.762125	0.471	0.683588	1.1888	0.762495	0.646087	0.672217	0.515484	0.972385	0.576143	0.934198
ING1	87.8031	0.00175117	0.0102373	8.39133	208.182	241.654	596.22	2.37101	122.319	246.852	52.8122	673.577	1.50754	12.8269	2.41245	71.9788	759.391
INHBB	12.3677	0.00259536	0.0131706	0.0944831	1.03247	0.851749	1.22264	0.0425558	0.550342	1.14306	0.0900019	2.07714	0.0688691	0.062301	0.0584278	0.0929952	1.04819
INHBC	1.68529	0.358936	0.467854	0.0156369	0.0196667	0.0108264	0.0242378	0.00199804	0.00487663	0.00911274	0.0201706	0.0114342	0.0067847	0.00949379	0.00336868	0.0245013	0.0195065
INPP1	16.3158	0.00130734	0.00845431	0.0515744	0.490016	0.427353	0.945337	0.0261925	0.306403	0.446862	0.202417	1.14092	0.0170782	0.0410891	0.0236864	0.315672	1.08523
INPP5D	1.03936	0.416135	0.525881	0.244482	0.277027	0.184284	0.210881	0.21681	0.203796	0.271872	0.200698	0.288072	0.141218	0.225344	0.167345	0.280972	0.288932
INPP5J	1.90818	0.0059087	0.0233885	0.130507	0.236416	0.309455	0.760068	0.123896	0.158725	0.326601	0.144927	0.718968	0.121953	0.120951	0.126175	0.184016	1.03075
INPPL1	3.06588	0.039768	0.0918183	0.23043	0.419342	0.370925	0.589678	0.120985	0.232001	0.497028	0.241417	0.639981	0.0949163	0.207689	0.171241	0.284599	0.922934
INSL3	1.03369	0.74382	0.807395	0.0888059	0.0774173	0.078498	0.0977202	0.0731296	0.0792745	0.0860847	0.0786342	0.0867556	0.0760715	0.0742534	0.0755251	0.0718136	0.0875773
INSL4	1.26945	0.551559	0.651397	0.411425	0.27626	0.36592	0.236843	0.274105	0.39379	0.477079	0.347962	0.382571	0.200991	0.303843	0.231262	0.285745	0.404385
INSL5	1.1221	0.349172	0.458711	0.0482911	0.0471303	0.0379357	0.0588791	0.0384733	0.0371293	0.0565551	0.0503139	0.0541874	0.0509773	0.0438068	0.0547195	0.0756823	0.054841
INSR	1.62687	0.00356493	0.0164099	0.70466	1.09316	1.09946	1.38175	0.564795	0.9705	1.09354	0.765779	1.47734	0.671938	0.648824	0.636662	0.838161	1.2626
IPCEF1	1.28271	0.39611	0.504401	0.00222373	0.00429448	0.00303098	0.00148842	0.00323258	0.00352613	0.00550707	0.00437076	0.00384234	0.00343756	0.000870541	0.00609736	0.00961098	0.00414647
IQGAP2	2.3633	0.0155075	0.0469034	0.166005	0.299266	0.392319	2.67715	0.11099	0.393572	0.321591	0.524567	1.59262	0.226707	0.183824	0.0966625	0.276394	1.06371
IRAG2	1.40542	0.592258	0.683447	0.0070547	0.0952789	0.107283	0.0671858	0.0677939	0.120441	0.170909	0.257456	0.223617	0.177452	0.0155915	0.0595812	0.0627126	0.0210257
IRAK1	11.6503	0.00191383	0.0108542	0.249273	1.7213	1.74763	5.1551	0.084354	0.998061	1.7949	0.519538	5.19636	0.147747	0.522209	0.316329	0.725124	3.55784
IRAK4	1.39271	0.130319	0.214951	0.276069	0.257439	0.197469	0.390042	0.155868	0.245841	0.365464	0.159419	0.622437	0.184847	0.207718	0.382359	0.190162	0.572164
ISLR2	1.00563	0.673033	0.751563	0.136512	0.124559	0.0799144	0.0642705	0.0699613	0.0880459	0.111801	0.0855612	0.0829163	0.109644	0.110261	0.201521	0.195129	0.195467
ISM1	3.01802	0.0193628	0.0552775	0.00884085	0.0413434	0.04574	0.0186782	0.00731615	0.0313216	0.0605051	0.0051554	0.0266818	0.011794	0.00982655	0.00711855	0.00986339	0.0280045
ISM2	8.97866	0.000756197	0.00648201	1.64308	7.77639	5.57781	18.096	0.739079	6.11054	6.80833	9.38593	22.1295	0.866097	1.7286	1.24031	11.4383	17.5014
IST1	21.8249	0.00369185	0.0167809	0.868682	7.4881	6.78148	20.2957	0.223555	6.10461	8.51496	3.89332	22.8925	0.310723	0.759436	0.104821	5.23322	20.7854
ITGA11	1.12062	0.949102	0.96227	0.0744905	0.0745111	0.0475042	0.0587935	0.062526	0.0768293	0.0774066	0.0363828	0.0572969	0.0664909	0.0938435	0.0617165	0.08837	0.0955368
ITGA2	1.11427	0.282046	0.387781	0.0925066	0.111669	0.0664632	0.0850409	0.0534043	0.082555	0.061875	0.0939346	0.108857	0.0843014	0.0903457	0.101082	0.137738	0.145945
ITGA5	7.66242	0.0309048	0.0775405	0.577183	1.34985	1.39658	2.21653	0.178872	0.888104	1.40815	1.57691	2.83608	0.183773	0.634152	0.113259	1.62811	2.59062
ITGA6	1.33506	0.226486	0.325636	0.436817	0.509764	0.383793	0.411168	0.289714	0.438424	0.522209	0.278182	0.412338	0.308855	0.344888	0.391016	0.435758	0.588249
ITGAL	0.647387	0.172	0.265557	0.00704688	0.00487089	0.0149937	0.0127408	0.0108392	0.00104303	0.00701715	0.00970336	0.00223905	0.0228288	0.00465791	0.0136156	0.00105957	0.0253583
ITGAM	1.33127	0.0885794	0.162026	0.406154	0.444575	0.422259	0.335922	0.333949	0.446614	0.46684	0.279554	0.411197	0.319902	0.370283	0.503757	0.563349	0.584389
ITGAV	10.4984	0.0399615	0.0921921	0.106343	0.288291	0.2527	0.425167	0.0284013	0.228395	0.298396	0.298169	0.463776	0.0244979	0.183735	0.0255276	0.314232	0.466161
ITGAX	0.910607	0.733357	0.799214	0.674364	0.386838	0.401202	0.490968	0.64649	0.405114	1.02363	0.610431	0.588698	0.366529	1.04369	0.307317	0.841538	1.01833
ITGB1	9.59578	0.0590713	0.121324	3.40204	8.38378	8.73435	8.98987	0.873694	7.3712	9.36838	5.93521	9.4486	0.8284	4.53814	0.910796	6.80031	9.18513
ITGB1BP1	1.78176	0.000343706	0.00452546	0.418616	0.965802	0.870973	0.566913	0.382969	1.04073	0.745872	0.52504	0.48954	0.466452	1.09954	0.695682	0.497097	0.859459
ITGB1BP2	1.06755	0.561738	0.659157	0.178389	0.184834	0.103342	0.0505621	0.118561	0.17524	0.110813	0.13116	0.183582	0.122861	0.103256	0.0865094	0.163606	0.151901
ITGB2	6.25713	0.0291288	0.0744261	0.040698	0.0683081	0.0590467	0.345295	0.0107219	0.0428043	0.0734904	0.213721	0.486698	0.0117451	0.0308796	0.00427873	0.176912	0.392755
ITGB5	11.541	0.00549227	0.0222353	0.217985	0.995643	0.97124	1.87164	0.0841554	0.807873	1.17129	0.530601	1.98825	0.0795442	0.214582	0.0794285	0.686913	1.98495
ITGB6	2.37512	0.362088	0.470764	0.000763545	0.0128108	0.0201664	0.0488838	0.0226947	0.0180883	0.0445602	0.000914836	0.0270805	0.0114018	0.0311743	0.0293458	0.0228241	0.0315394
ITGB7	0.971375	0.543734	0.64476	0.146178	0.0665831	0.0513604	0.0591163	0.0608584	0.048955	0.0675032	0.0517966	0.0529766	0.0504081	0.0586632	0.0631138	0.0649647	0.0867736
ITGBL1	36.2875	0.0011148	0.00763574	0.100621	2.23024	1.99211	1.48421	0.030728	2.02679	1.88009	1.0835	1.59295	0.0409016	0.623992	0.0849702	1.23945	1.4568
ITIH1	21.0012	0.00413577	0.0182048	2.10439	16.8036	14.8429	16.6956	0.67962	15.311	17.6549	12.2346	16.8631	0.729055	2.00305	0.740155	14.3701	16.4179
ITIH3	1.05095	0.55553	0.653585	0.108307	0.0972135	0.0930339	0.0807105	0.0817238	0.117709	0.0941627	0.0832042	0.114816	0.0895974	0.0790659	0.120391	0.090183	0.129139
ITIH4	0.921528	0.211877	0.309503	0.177624	0.14983	0.146838	0.180792	0.158637	0.156953	0.177218	0.145996	0.153989	0.171146	0.157716	0.170838	0.157935	0.157738
ITIH5	0.76945	0.26291	0.368049	1.16425	0.522209	0.66628	0.548552	0.784693	0.825477	0.878979	0.50941	0.603782	0.573832	0.401174	0.48488	0.605584	0.606382
ITM2A	1.25536	0.107597	0.186873	0.275801	0.276739	0.280466	0.46323	0.166905	0.291466	0.322506	0.214731	0.493903	0.232177	0.162578	0.274733	0.401007	0.523732
ITPA	1.10213	0.290596	0.396736	3.67361	3.97954	3.73576	3.18678	3.36242	3.4769	3.69712	2.90311	4.11645	2.98121	3.47328	3.89845	3.70584	3.90846
ITPR1	1.008	0.585672	0.679333	0.41171	0.380271	0.367369	0.442914	0.443775	0.430087	0.486665	0.317076	0.552712	0.414143	0.234881	0.52395	0.417457	0.41466
ITPRIP	1.06836	0.935889	0.953836	0.858923	0.719317	0.750071	0.465644	0.759488	0.913135	0.621187	0.547299	0.811408	0.67315	0.937766	0.830585	0.990686	0.912882
IVD	1.86645	0.119228	0.201215	1.8391	2.5055	0.979556	2.78022	0.984593	1.11891	1.98495	1.10236	5.11488	1.23808	1.0799	2.31081	2.92108	4.83193
IZUMO1	1.42622	0.0624935	0.126527	0.901063	1.07438	0.887242	1.43137	0.595263	1.14552	1.00612	0.827081	1.58524	0.753302	0.785291	0.986575	1.07512	1.32482
JAM2	21.9082	0.0374753	0.0881257	2.06151	8.54393	8.15	12.2109	0.351184	7.04989	8.99236	4.37778	14.724	0.372007	3.68509	0.110944	4.97674	14.7383
JAM3	1.55014	0.276834	0.382594	0.332678	0.384006	0.21976	0.415523	0.14166	0.27191	0.311694	0.340046	0.307935	0.201074	0.183493	0.23519	0.369386	0.416619
JCHAIN	0.753615	0.45521	0.562375	0.0522545	0.0393798	0.0632452	0.0247573	0.0308411	0.0903019	0.031144	0.113228	0.0333655	0.066408	0.00259383	0.0630439	0.0876198	0.00918439
JMJD1C	1.03771	0.445463	0.553608	0.45755	0.378299	0.272061	0.376181	0.245246	0.563583	0.4142	0.426613	0.445933	0.411111	0.354928	0.492024	0.702855	0.455967
JPT2	133.788	0.00569793	0.02266	0.765461	21.2885	18.1236	47.0786	0.0947586	15.6838	25.5473	6.24759	55.5417	0.135466	2.35332	0.347552	7.01917	51.4215
JUN	235.079	0.0003839	0.00486071	2.79859	162.636	174.115	378.828	0.665034	112.884	209.107	44.4651	399.43	0.691835	5.10921	0.882581	37.7891	364.329
KAZALD1	2.38717	0.0769624	0.146937	0.0986936	0.107701	0.0808057	0.490525	0.0451165	0.0676812	0.103622	0.179879	0.344554	0.0326856	0.0408874	0.040698	0.185926	0.440923
KAZN	4.6998	0.00161962	0.00972105	0.301954	1.41912	1.59704	8.68063	0.190465	1.02833	1.84114	0.913008	9.94106	0.423578	0.489507	0.316812	0.841013	8.39075
KCNC4	1.08313	0.478924	0.586221	0.934198	0.878248	0.824505	0.693948	0.942654	1.06209	1.28076	0.919741	1.01185	0.787799	0.615956	1.29379	1.03534	1.04485
KCNH2	1.06172	0.482568	0.588709	0.422288	0.396062	0.362688	0.357868	0.368772	0.342008	0.496615	0.292154	0.401174	0.313796	0.391531	0.38907	0.46019	0.511746
KCNIP4	1.19243	0.980013	0.986765	1.21083	0.914782	0.60061	0.412424	0.687962	0.54514	0.826508	0.798575	1.32666	0.584753	0.820343	1.47366	0.467488	1.08591
KCTD5	42.8315	0.000797097	0.00663747	0.894963	15.5205	17.3577	38.2875	0.233792	10.9382	19.3492	5.63064	44.0143	0.362361	1.71202	0.366326	5.79175	45.8802
KDM3A	0.889829	0.557971	0.655263	1.42573	0.876606	1.16062	1.00605	1.30432	1.19127	1.39165	0.883805	1.2828	1.04138	1.13391	1.02066	1.60336	1.44774
KDR	1.97506	0.0194159	0.0553145	0.0143391	0.0179845	0.0215555	0.0332731	0.00999485	0.0197405	0.0192874	0.0145786	0.0393662	0.00878526	0.00968992	0.0100462	0.0230738	0.0393443
KEL	1.23705	0.216722	0.315792	0.117229	0.0950875	0.0976186	0.130878	0.124128	0.1463	0.16025	0.0876684	0.170672	0.100203	0.110782	0.145018	0.164756	0.147338
KHDC3L	1.04536	0.630548	0.715486	0.641179	0.456884	0.514306	0.76631	0.637855	0.610727	0.687676	0.451344	0.617367	0.513772	0.757281	0.666788	0.78187	0.669335
KHK	16.1784	0.00766016	0.0282354	0.242205	1.34322	1.27987	3.16258	0.0594327	1.15077	1.59494	0.899316	3.67412	0.0791098	0.280933	0.0545491	1.02122	3.84371
KIAA0319	9.29658	0.000662444	0.00597785	0.0572691	0.391993	0.453005	0.470152	0.0421653	0.231711	0.484477	0.145986	0.462203	0.0304271	0.0342085	0.0376189	0.137309	0.527887
KIAA1549	1.39059	0.421174	0.530415	0.216104	0.424401	0.59849	0.566442	0.524168	0.566363	0.45603	0.558024	0.558218	0.327939	0.19362	0.353308	0.362964	0.350212
KIAA1549L	0.890631	0.615261	0.701385	2.59242	1.92933	1.6769	1.81164	2.1382	1.55855	2.46553	1.75918	2.01489	1.66278	1.72752	1.90435	2.29772	2.42301
KIAA2013	1.1228	0.40505	0.513649	1.00737	1.0927	0.84405	0.917576	0.862024	1.02292	0.96788	0.758436	1.0367	0.841596	0.932128	0.899254	1.07073	1.05892
KIF1C	5.53545	0.00109096	0.00759257	0.578344	2.41881	2.36756	12.4072	0.427709	1.47274	2.44901	0.842647	15.0209	0.40796	0.691116	0.581479	0.844459	8.78779
KIF20B	47.9514	1.88492e-05	0.00376719	0.587028	20.579	20.2325	105.764	0.421937	16.991	24.7199	7.53183	90.1903	0.371594	1.17568	0.835435	12.6328	85.8949
KIF22	8.55875	0.00541534	0.0220768	0.771854	4.96674	5.24375	9.42701	0.279709	2.39595	5.42115	0.719168	11.4955	0.580312	0.74815	0.421732	1.25084	11.0801
KIFBP	58.2546	0.00695796	0.0262766	0.782249	16.3759	16.2661	16.9006	0.227952	9.78519	19.4554	2.04033	13.2792	0.127565	0.442945	0.2777	2.51403	16.5918
KIR2DL2	0.678067	0.737695	0.802662	0.0314412	0.0496006	0.0632934	0.0504256	0.0995593	0.0114683	0.0918676	0.0577794	0.126131	0.0837423	0.0529509	0.0464107	0.0567829	0.0859356
KIR2DL3	3.36475	0.130737	0.215293	0.0266652	0.0531164	0.0147945	0.0215839	0.023739	0.108247	0.137252	0.0897217	0.148847	0.0646099	0.0902956	0.224284	0.0790002	0.0462886
KIR2DS4	1.05329	0.916577	0.938408	0.046279	0.0610062	0.038012	0.0494015	0.0398632	0.0595316	0.0452669	0.0379515	0.0499386	0.0520016	0.0487451	0.0492136	0.0442371	0.0262798
KIR3DL1	2.65903	0.700049	0.773627	0.0227136	0.0137036	0.00945111	0.0137884	0.00355435	0.0159588	0.00263059	0.00165334	0.00375336	0.000884469	0.00160246	0.011412	0.0219141	0.00369656
KIR3DL2	1.25275	0.993342	0.995386	0.798686	0.453382	0.468981	0.428837	0.406549	0.555978	0.510789	0.323873	0.603029	0.384939	0.509304	0.64403	0.505751	0.59642
KIRREL1	1.21302	0.0992443	0.175919	1.33746	1.49879	1.13312	1.81328	1.03476	1.17243	1.55477	1.18888	2.02244	1.04899	0.915099	1.27244	1.25701	2.46075
KIRREL2	4.49774	0.0447505	0.100158	0.867358	1.7188	1.47795	3.18237	0.256441	1.44683	1.50681	1.32712	3.34661	0.335016	0.779759	0.481231	1.8649	3.82325
KIT	1.54136	0.39813	0.506412	0.0295479	0.0244047	0.0202491	0.0177849	0.0162074	0.0294845	0.0273465	0.0153056	0.0274186	0.0134635	0.0304883	0.016972	0.0249814	0.0400099
KITLG	4.12187	0.00336604	0.0157172	0.0700729	0.253771	0.217125	0.303002	0.0345277	0.225829	0.242928	0.139409	0.390718	0.0547879	0.0868338	0.0494221	0.160117	0.386141
KLB	0.950132	0.36045	0.469098	0.0486438	0.151396	0.00570009	0.338282	0.0943457	0.00478754	0.0121584	0.00372951	0.154502	0.0967765	0.06855	0.0896408	0.11496	0.221519
KLF4	4.57097	0.0105685	0.0355894	0.469501	1.15613	1.06194	8.13251	0.170578	0.757543	1.76945	0.498339	8.2232	0.232322	0.283417	0.293168	0.461947	6.25192
KLHL41	0.938546	0.80536	0.855092	0.24249	0.252263	0.21132	0.2979	0.331573	0.217562	0.36201	0.296335	0.337089	0.335364	0.311197	0.357595	0.348541	0.531669
KLK1	2.37101	0.000586488	0.00576698	0.00269033	0.00454407	0.00693254	0.00766287	0.00308546	0.0063788	0.00706204	0.00619277	0.0048537	0.00225259	0.00585668	0.00398474	0.00676029	0.0102211
KLK10	5.30812	0.0387393	0.0899404	0.0312478	0.0650098	0.0559468	0.0787978	0.0122472	0.0609428	0.0670927	0.0598336	0.0997182	0.0116599	0.0343916	0.0148222	0.0758451	0.0810693
KLK11	3.0243	0.00543864	0.0221409	0.0511721	0.108142	0.104263	0.11153	0.0291917	0.10509	0.0876319	0.122436	0.13412	0.0357578	0.0626996	0.0284663	0.175373	0.132045
KLK12	0.933421	0.762709	0.822397	0.180141	0.152936	0.0754675	0.123493	0.095729	0.14034	0.147593	0.099905	0.178204	0.153467	0.154235	0.143249	0.147901	0.0973213
KLK13	1.59892	0.00108853	0.00759257	0.0198337	0.0467399	0.0267744	0.0586307	0.0192273	0.030263	0.0592558	0.0295807	0.0501641	0.0146384	0.0210199	0.022446	0.030743	0.0655482
KLK14	1.3435	0.481885	0.588362	0.000816873	0.00168644	0.00310993	0.00427844	0.00203451	0.00308931	0.00106561	0.00109747	0.000768962	5.2965e-05	0.000932441	4.40591e-05	0.00243663	0.000776084
KLK15	2.81357	0.00254532	0.013007	0.198375	0.652116	0.497787	0.366732	0.125782	0.438728	0.536779	0.328007	0.576783	0.155933	0.161813	0.148106	0.315913	0.496512
KLK3	0.967209	0.187445	0.282279	0.405732	0.349581	0.315651	0.269527	0.361433	0.400174	0.4102	0.269583	0.317208	0.355889	0.311305	0.394856	0.379876	0.379586
KLK4	1.8302	0.0208616	0.0582411	0.00481683	0.0110746	0.0100032	0.00903099	0.00542937	0.00993682	0.0102474	0.00652096	0.00901723	0.00695661	0.0057953	0.00754324	0.0127629	0.0112854
KLK6	2.19208	0.370881	0.479412	0.00320313	0.00739415	0.00578487	0.00389651	0.000892537	0.0103789	0.00310563	0.0137407	0.01247	0.00535054	0.00134219	0.000259352	0.00702152	0.0118794
KLK7	0.950396	0.134724	0.219876	0.397217	0.385874	0.377513	0.317934	0.403265	0.416013	0.342672	0.397355	0.382333	0.376625	0.395843	0.360058	0.374023	0.35824
KLK8	1.72094	3.79163e-05	0.00376719	0.0135873	0.0192553	0.0214333	0.0263619	0.0122387	0.0206903	0.0280161	0.0166008	0.0308006	0.0124544	0.0180532	0.01339	0.028088	0.0283855
KLKB1	1.05738	0.161132	0.252406	0.217201	0.198898	0.219684	0.308512	0.175446	0.225016	0.233501	0.229649	0.324907	0.212804	0.190136	0.173475	0.223384	0.273384
KLRB1	3.26006	0.0842184	0.156398	0.00245851	0.00397563	0.003323	0.00106998	0.00107191	0.00439415	0.00343947	0.00294687	0.00448213	0.000849911	0.00402499	0.00245987	0.0034945	0.00555268
KLRC1	1.46815	0.0982947	0.174651	0.982344	1.01642	0.870068	1.17357	0.681979	1.2804	1.07185	0.704905	0.99654	0.692315	0.964999	0.988012	1.19848	1.59229
KLRD1	1.84025	0.355949	0.465104	0.00276271	0.00194812	0.0020936	0.00245374	0.00120437	0.00124581	0.00505631	0.0022448	0.0026357	0.00121983	0.00216473	0.000958722	0.00295895	0.00285716
KLRF1	1.45266	0.0912234	0.164913	0.196064	0.223199	0.229092	0.249827	0.124749	0.217849	0.214166	0.218378	0.196609	0.153648	0.249031	0.166674	0.28634	0.253507
KLRK1	0.919231	0.504403	0.607487	0.0517894	0.0853243	0.0447025	0.0703747	0.0679398	0.0267559	0.0678503	0.0843072	0.0534599	0.0621587	0.0296197	0.0656983	0.0534932	0.0571382
KRT14	1.31622	0.0289751	0.0740992	0.969962	1.86387	0.937961	1.27668	0.973802	1.00842	1.64057	1.03412	1.75297	0.722515	1.04109	1.07654	1.50671	1.52816
KRT17	2.24934	0.0956996	0.171139	1.62124	4.24864	3.76983	4.454	1.2147	2.69802	3.64672	2.87448	6.89428	2.58453	0.849273	1.21487	2.27127	7.95521
KRT18	338.779	0.0111305	0.0368871	2.54418	87.5782	88.1507	88.8008	0.238688	63.167	98.9824	57.6041	80.8626	0.216689	2.42603	0.314777	59.117	92.9575
KRT19	1.59383	0.147852	0.235132	0.224704	0.251094	0.235958	0.340069	0.1243	0.284677	0.327122	0.143786	0.294002	0.163856	0.18563	0.131479	0.261159	0.294145
KRT5	0.97468	0.57131	0.667153	0.265724	0.259625	0.17792	0.248669	0.266369	0.278954	0.249844	0.239617	0.260183	0.308149	0.257082	0.32197	0.291567	0.405564
KRT6C	1.51173	0.386642	0.494165	2.68087	2.05452	1.88204	2.62024	1.57418	1.85382	2.54153	1.81894	2.76236	1.42375	1.60536	2.37973	2.4215	3.51884
KRT8	74.6826	0.00255316	0.0130242	3.78633	56.9175	52.1538	753.362	0.698339	27.4379	75.5469	42.876	811.53	0.565422	7.04158	1.72716	52.1538	673.344
KYAT1	17.6452	0.00295294	0.014414	35.8674	220.693	237.009	644.796	12.5073	179.234	235.878	141.132	653.48	11.2371	65.4128	7.63591	162.264	781.228
KYNU	3.75367	0.000953591	0.00707448	0.00267323	0.0120585	0.0237241	0.0196817	0.00461421	0.00889802	0.0125185	0.00523172	0.0207061	0.00321247	0.010389	0.0040183	0.0100386	0.0227372
L1CAM	4.66313	0.0591053	0.121324	3.67948	5.70015	6.06749	13.4199	1.30116	4.60276	5.92658	6.74725	13.7656	1.26488	2.76466	0.395953	7.72535	13.6261
L3HYPDH	101.16	0.000531659	0.00558693	2.37726	165.651	108.556	504.741	1.07311	101.836	190.388	15.6079	609.043	0.837929	1.68284	0.379323	18.4634	404.95
LACRT	1.00842	0.848196	0.890545	0.859756	0.793279	0.654652	0.738823	0.773246	0.717624	0.779759	0.687485	0.854528	0.685344	0.815807	0.735807	0.795923	0.790206
LACTB2	76.4211	0.0173453	0.0509038	15.2888	153.033	168.686	264.386	2.0025	122.871	159.521	91.6269	277.703	1.93871	29.1152	0.880137	102.118	290.904
LAG3	2.0223	0.0588495	0.121166	0.0400793	0.0996352	0.0775623	0.141277	0.0547727	0.0810525	0.116556	0.0592394	0.0959948	0.0259576	0.0470716	0.0297205	0.0654574	0.0971394
LAIR1	2.44122	0.0559915	0.117237	0.0101007	0.0224927	0.0143999	0.0168302	0.00635408	0.0128606	0.0155117	0.0124708	0.0257551	0.00458806	0.00771777	0.00562902	0.0155558	0.0177234
LAIR2	0.875816	0.699071	0.77313	0.0815371	0.0620339	0.043444	0.0489516	0.0614944	0.0470161	0.0844417	0.051478	0.0409839	0.0498038	0.0538578	0.0587853	0.0963681	0.084776
LAMA1	11.3672	0.10937	0.189277	8.10493	19.1371	16.2065	18.1475	1.18641	15.394	18.4839	11.375	19.419	1.42573	3.45791	0.966539	13.6025	19.9152
LAMA4	5.88687	0.0192144	0.0551165	0.0629129	0.123896	0.11903	0.616213	0.0218943	0.111623	0.128889	0.151627	0.712766	0.0168828	0.055703	0.0176952	0.260761	0.624815
LAMB1	2.77887	0.00414793	0.0182048	0.0313346	0.0594203	0.0657256	0.462075	0.0305306	0.0399822	0.0848407	0.108909	0.627158	0.024017	0.0289699	0.0235815	0.118069	0.662044
LAMP1	9.29787	0.00206903	0.011368	35.2512	171.742	191.221	192.832	18.213	167.046	169.342	101.434	202.587	17.9362	36.973	8.55282	101.73	174.26
LAMP2	9.96314	0.00899137	0.0318181	0.433228	1.85472	1.73412	2.24622	0.174053	1.46256	2.30569	0.826909	2.6727	0.158033	0.389609	0.134325	1.01946	2.96206
LAMP3	16.89	0.000113683	0.00376719	0.00441858	0.0420923	0.0686213	0.141267	0.00278463	0.0470324	0.0934151	0.0303386	0.169493	0.00210889	0.00745643	0.00175794	0.0378359	0.140593
LAMTOR5	1.26234	0.0385755	0.0896313	0.494588	0.490423	0.41584	1.31558	0.307679	1.00975	0.763765	0.325426	1.43157	0.420332	0.530601	0.381353	0.496925	1.69455
LAP3	1.54349	0.812297	0.860581	0.276682	0.409774	0.361909	1.10773	0.172731	0.384805	0.433529	0.00454092	0.930579	0.236662	0.0530538	0.0668606	0.128737	0.365286
LARP1	37.0115	0.000100818	0.00376719	0.653609	17.3192	16.3453	54.7695	0.382041	11.9555	22.4058	3.72877	65.209	0.441627	1.07624	0.384832	5.12055	62.796
LAT	0.979149	0.668937	0.748585	0.0502616	0.0596638	0.0641192	0.0719082	0.083112	0.0728968	0.0472121	0.0582499	0.0485159	0.0609344	0.0300769	0.0753369	0.0524941	0.086894
LAT2	4.93038	0.000739386	0.00639686	0.241568	1.73027	1.19102	2.95201	0.270875	0.82245	1.46449	0.455903	2.86195	0.229187	0.314428	0.226173	0.436575	4.44351
LATS1	13.5179	0.119172	0.201215	0.218727	2.95672	3.20295	12.1805	0.00241896	2.00222	4.86655	0.817222	16.4282	0.258297	0.383713	0.288731	0.570817	14.8501
LAYN	2.9298	0.115494	0.197075	24.5559	30.9636	29.9732	38.306	10.0241	24.8281	33.8598	31.8429	48.2247	10.8686	24.5644	3.70918	34.7611	51.7218
LBP	1.09528	0.610424	0.698071	0.0754257	0.0595729	0.0570116	0.0674471	0.0500808	0.130453	0.0372272	0.0478015	0.0849172	0.0543906	0.055062	0.0329358	0.102635	0.104126
LBR	117.466	0.00206086	0.0113444	1.4148	36.8476	47.3798	123.691	0.313688	24.104	54.3572	12.2143	143.509	0.231856	2.6792	0.202557	13.9307	125.019
LCAT	12.5229	0.016775	0.0497398	0.0259162	0.156041	0.126131	0.16251	0.0118719	0.144316	0.173367	0.164938	0.139361	0.00552351	0.0321999	0.00904791	0.169623	0.148671
LCN15	1.78856	0.00718024	0.026942	0.125156	0.263687	0.195901	0.347407	0.120349	0.238242	0.223849	0.0981274	0.339928	0.153669	0.148096	0.164254	0.151753	0.378982
LCN2	2.07498	0.289393	0.395278	7.93208	26.3129	29.2954	27.8653	12.0111	28.4272	24.6891	25.3146	24.7525	13.0602	17.4735	0.375973	24.9229	22.2912
LCP1	3.56252	0.000199198	0.00378088	0.0567121	0.195535	0.167264	0.244228	0.050001	0.118569	0.198498	0.189451	0.196827	0.053179	0.0548031	0.0400237	0.20222	0.172014
LDLR	1.52372	0.998619	0.998961	33.2712	31.9424	30.5331	17.3444	16.4464	32.5323	30.8993	27.3203	18.2459	17.93	32.7449	3.64521	26.1638	16.4464
LDLRAP1	0.978403	0.480364	0.587	0.658566	0.594892	0.840081	0.568842	0.404385	0.382041	1.13367	0.608066	0.550342	0.608024	0.735247	0.810734	0.511427	0.462396
LECT2	1.29433	0.102001	0.179392	0.00342709	0.00342305	0.00307755	0.00365301	0.00282233	0.00380919	0.00325258	0.00220379	0.00462382	0.00251609	0.00438867	0.00317132	0.00456427	0.00497082
LEFTY2	0.817959	0.950156	0.963005	0.00490205	0.00150732	0.0015883	0.00318653	0.000565729	0.000788884	0.00333338	0.00294279	0.00549791	0.00359772	0.000416701	0.000590654	0.00435534	0.00763001
LEG1	1.04232	0.941905	0.957964	0.0127179	0.0125619	0.0114771	0.0117483	0.0111919	0.0143103	0.0116898	0.0103559	0.0128445	0.0111648	0.0107927	0.0112012	0.0116656	0.00982859
LELP1	1.17919	0.728188	0.795104	0.810734	0.656015	0.679196	0.573991	0.512172	0.632703	0.466226	0.60395	0.672544	0.177673	0.784747	0.306275	0.335713	0.213484
LEO1	16.8106	9.81948e-05	0.00376719	4.45832	39.8029	41.7643	84.7534	2.36772	31.4002	50.9885	22.0132	85.8651	2.28406	8.89873	2.68887	24.5713	102.964
LEP	1.0823	0.58389	0.677804	0.0167244	0.0129196	0.00675888	0.0158212	0.00325777	0.00672943	0.0235881	0.00825853	0.00746677	0.0133363	0.0148119	0.0145443	0.0144339	0.0298671
LEPR	1.0398	0.611108	0.698098	0.176006	0.119129	0.150622	0.143458	0.115159	0.139622	0.169176	0.103127	0.169258	0.144857	0.14228	0.182289	0.16954	0.266794
LETM1	130.816	0.000205863	0.00385061	0.412596	48.0845	42.4502	212.881	0.324502	23.414	63.2196	4.79224	272.649	0.304919	0.546502	0.273498	5.75294	286.045
LGALS1	30.5987	0.00604994	0.0237688	2.67196	23.7804	24.2279	25.4996	0.676518	23.0581	24.4795	19.546	26.0877	0.777169	2.29008	0.261775	21.9325	28.824
LGALS3	221.629	0.0210605	0.0586843	1.33802	24.7816	24.1291	34.4373	0.10735	18.9116	28.3073	10.7413	37.4943	0.108872	3.60575	0.211217	12.3266	39.5773
LGALS3BP	0.448537	0.0747985	0.143861	63.8848	45.8548	46.0363	43.6074	107.851	52.2515	51.1762	48.3753	40.3305	108.323	118.382	95.1875	53.62	43.8681
LGALS4	2.70832	0.0495862	0.108297	0.00554345	0.0119429	0.0100073	0.0139161	0.00369503	0.00574571	0.00682621	0.00230743	0.0107226	0.00306287	0.00290892	0.00421807	0.0107524	0.0146546
LGALS7_LGALS7B	1.17585	0.765102	0.823717	0.0163893	0.0216213	0.0127514	0.0185556	0.0147422	0.017396	0.0238561	0.0158201	0.0205987	0.0263309	0.0333655	0.0170972	0.0192713	0.0234625
LGALS8	43.777	0.0372152	0.0876551	2.65737	14.7629	13.4553	30.8222	0.300388	11.4224	17.795	8.24889	32.1111	0.30736	3.09685	0.402037	10.2475	32.1378
LGALS9	9.69607	0.0807825	0.15234	0.0329426	0.0412061	0.041654	0.357843	0.00383011	0.0323072	0.0379462	0.121632	0.456757	0.00429597	0.0133817	0.000742974	0.128247	0.447699
LGMN	8.33568	0.0743821	0.143416	9.89843	16.7513	15.8104	29.192	2.31145	13.8835	19.2675	24.8694	31.68	1.94949	10.7101	2.23954	26.2819	30.3011
LHB	1.56982	0.309625	0.416107	0.392891	0.400119	0.336365	0.446862	0.21427	0.283988	0.384939	0.186714	0.534329	0.184296	0.316045	0.214032	0.321636	0.502711
LHPP	11.9945	0.0268662	0.0700533	15.8653	54.6898	53.5346	97.7212	4.46327	43.0726	58.7575	36.1244	108.128	4.19218	14.2827	1.01326	43.2641	108.143
LIF	6.79795	0.0425885	0.0962027	309.995	2276.34	2283.45	1114.51	122.965	1511.12	2111.13	346.569	1250.08	183.89	264.276	10.1331	421.474	1277.05
LIFR	3.54258	0.023324	0.0632432	0.0106198	0.0135121	0.0210943	0.0248278	0.00595452	0.0137407	0.0326879	0.0168863	0.0280161	0.0050186	0.0166851	0.00896488	0.0290061	0.0229494
LILRA2	1.51971	0.273224	0.379038	0.0462757	0.0501398	0.0259774	0.0360015	0.0320952	0.0526545	0.0643864	0.0288077	0.0487755	0.0298464	0.0317962	0.03787	0.0600164	0.0686451
LILRA3	1.12124	0.993237	0.995386	0.0356736	0.0399988	0.022723	0.0508856	0.0346909	0.0395494	0.0397032	0.0499075	0.0488601	0.0521351	0.0142608	0.0341233	0.0635528	0.0803811
LILRA4	0.963395	0.587808	0.679922	0.564874	0.656333	0.466419	0.3169	0.554631	0.534329	0.593656	0.30317	0.493561	0.529609	0.500902	0.695393	0.633844	0.768491
LILRA5	2.81396	0.348173	0.457604	0.00872155	0.00929777	0.0162131	0.00151812	0.00239659	0.00215246	0.00628705	0.00495294	0.0107464	0.0024609	0.00284255	0.0113804	0.00692486	0.0179111
LILRA6	1.27606	0.457511	0.56474	0.0374549	0.0422648	0.0411233	0.0537385	0.0558809	0.0599914	0.0545605	0.0271087	0.0547993	0.0361139	0.0469966	0.0477949	0.0467399	0.0701798
LILRB1	1.59837	0.0408432	0.0931964	0.00940211	0.0108806	0.00679646	0.0239008	0.00725806	0.00718498	0.0116011	0.00944653	0.0130772	0.00642495	0.0129995	0.00630407	0.0162131	0.02038
LILRB2	5.28902	0.0384677	0.0895232	0.00371634	0.00895929	0.00895432	0.0101217	0.000984446	0.00788868	0.00873365	0.00800102	0.0201008	0.001693	0.00475744	0.00198053	0.0106811	0.0158662
LILRB4	1.15141	0.592509	0.683466	0.404581	0.282691	0.177698	0.424754	0.167961	0.379297	0.350018	0.221841	0.37809	0.306339	0.330174	0.352721	0.369898	0.418094
LILRB5	6.39303	0.077643	0.147674	0.00428378	0.00883043	0.00836047	0.00641693	0.00124012	0.00695613	0.00792815	0.00599469	0.0104265	0.00122943	0.00320802	0.00122619	0.00894936	0.0113954
LIPF	1.17715	0.173055	0.266793	0.0483949	0.0524723	0.0360214	0.0805652	0.03658	0.0545189	0.0499767	0.0369521	0.0701215	0.0424556	0.0437917	0.0373668	0.0378018	0.093655
LMNB1	13.0783	0.00055716	0.00567818	0.0321798	0.63874	0.680987	0.98248	0.0520701	0.716084	1.06157	0.142161	1.4709	0.061201	0.0560128	0.0230291	0.299785	1.33432
LMNB2	268.132	7.63986e-05	0.00376719	0.246165	21.0887	21.2295	100.629	0.0786505	10.7711	24.9436	6.60107	106.706	0.0773529	0.272174	0.186934	6.60977	102.083
LMOD1	0.820599	0.0745755	0.143694	0.158505	0.0770212	0.158488	0.153387	0.129556	0.0977506	0.0869211	0.0936063	0.142675	0.130385	0.104227	0.106994	0.112539	0.145642
LMOD2	1.64707	0.0845249	0.156745	0.486159	0.706519	0.560738	0.765408	0.771961	0.781436	0.710398	1.03706	0.978809	0.464194	0.800737	1.40717	1.32473	0.955283
LONP1	313.387	8.52923e-05	0.00376719	0.799849	156.205	130.717	712.181	0.41711	83.3552	242.191	19.6084	864.607	0.370848	1.04239	0.419895	25.3304	760.287
LPA	1.34443	0.118228	0.200104	0.0107003	0.0136742	0.0134021	0.0170605	0.00674624	0.0134179	0.0137255	0.00914311	0.0150771	0.010171	0.00969865	0.00900723	0.0154977	0.0146222
LPCAT2	1.25379	0.219487	0.318709	0.87904	0.927616	0.641713	0.819321	0.646804	0.934651	1.02243	0.71242	0.889028	0.70907	0.807481	0.852162	0.890384	1.10229
LPL	5.94139	0.0254661	0.0676584	0.0778856	0.525186	0.56	0.158406	0.0252863	0.457042	0.462268	0.0625	0.195589	0.0292626	0.0405262	0.021469	0.0984271	0.17386
LPO	1.21622	0.412411	0.522237	0.0167569	0.0126906	0.0386282	0.00769747	0.0105085	0.01042	0.0264461	0.0137236	0.0184517	0.00295669	0.0146638	0.00623714	0.0127806	0.0107219
LPP	1.13155	0.203069	0.299178	0.85696	1.72668	1.51845	1.49962	1.22298	1.37126	1.6644	1.36264	1.38386	1.34248	1.03283	1.09407	1.37984	1.99945
LRCH4	16.427	0.0131873	0.0417828	0.0658077	0.43395	0.410769	1.01052	0.0121635	0.326261	0.543254	0.143349	1.19881	0.0250057	0.0633813	0.044403	0.146198	1.22561
LRFN2	1.0893	0.319185	0.426407	1.02918	1.08215	0.913451	0.886075	0.899503	0.862442	1.34425	0.764135	1.04225	0.806474	0.855892	0.979828	1.12155	1.34518
LRG1	1.11173	0.419513	0.529629	0.772015	0.500555	0.481664	0.978809	0.473324	0.468721	0.547526	0.863818	1.0279	0.492501	0.537524	0.447451	1.03397	0.900626
LRIG1	19.3317	0.0556299	0.116731	0.0384706	0.106027	0.106875	0.235076	0.00538253	0.0851765	0.115976	0.0787269	0.287354	0.00548459	0.0571461	0.00375545	0.0915371	0.266517
LRIG3	1.2886	0.0151024	0.0460317	0.794434	0.938742	0.887181	0.978606	0.697227	0.91764	0.917258	0.783823	1.18198	0.712124	0.655696	0.669938	1.05482	1.02762
LRP1	12.0779	0.0442565	0.0993563	0.0636278	0.309476	0.39221	1.5133	0.0205973	0.203119	0.224813	0.173307	1.29397	0.00483389	0.0497279	0.0132791	0.248773	1.38693
LRP11	43.6195	0.036821	0.087007	0.17072	1.35745	1.46846	1.03226	0.023665	0.928195	1.40065	0.475395	1.138	0.0227893	0.0806993	0.0114548	0.465386	1.24453
LRP2	0.774319	0.978422	0.985668	0.505751	0.653654	0.35255	0.19275	0.513914	0.391613	0.573236	0.288631	0.668686	0.23462	0.423842	0.321235	0.392238	0.374568
LRP2BP	0.994677	0.851853	0.892781	0.141385	0.170601	0.146859	0.153403	0.181646	0.134065	0.231118	0.153106	0.156214	0.154224	0.151859	0.148806	0.165948	0.175714
LRPAP1	171.671	0.0156068	0.0469327	0.766682	12.2202	13.226	57.7881	0.0500114	8.34956	14.3592	5.73105	58.8838	0.0711842	1.05937	0.0410863	7.00556	57.0636
LRRC25	1.55768	0.244672	0.345663	0.0112666	0.0294498	0.0102951	0.0296382	0.00111202	0.016403	0.0379752	0.0119894	0.0275234	0.0105304	0.0144719	0.00389328	0.0122396	0.0327673
LRRC37A2	1.25597	0.133669	0.218642	0.0663344	0.0811424	0.0549971	0.115215	0.0443292	0.0661232	0.0633066	0.0514138	0.125974	0.0526472	0.0398107	0.0479243	0.0714808	0.130534
LRRC38	1.12132	0.712931	0.78241	0.920251	0.506945	0.473422	0.242911	0.43392	0.602695	0.903127	0.624555	0.237303	0.452096	0.479765	0.502119	0.67371	0.729662
LRRC59	42.6685	5.75454e-05	0.00376719	2.30473	45.5443	50.6503	138.919	1.01347	35.8699	52.0274	25.9885	156.682	1.0674	6.98326	1.04449	28.836	154.14
LRRFIP1	1.62147	0.00665517	0.0254955	0.695489	1.73003	1.10535	4.45122	0.707107	1.14655	1.93348	0.729358	6.56138	0.712568	0.755655	0.692459	1.00354	5.39192
LRRN1	0.707597	0.57858	0.672694	0.0619608	0.0431588	0.0316862	0.0373538	0.0302735	0.037029	0.0489686	0.0284644	0.038757	0.0547727	0.0414639	0.0357627	0.0597963	0.0517678
LRTM1	1.00696	0.556287	0.65381	1.2713	1.19574	0.81462	1.13887	0.969155	0.615018	1.14878	1.00947	0.73489	1.0025	0.996817	0.971981	1.31349	1.34574
LRTM2	0.968417	0.714124	0.783259	0.221887	0.23059	0.225156	0.328622	0.253174	0.291931	0.245178	0.244533	0.347263	0.309433	0.219136	0.231808	0.28387	0.385954
LSM1	2.21899	0.00379225	0.0170802	1.01685	2.21192	2.69353	4.62547	0.996817	1.82134	2.37512	1.25928	3.31337	0.624598	1.15589	1.30958	1.89934	6.097
LSM8	1.14989	0.150932	0.239118	0.33038	0.372136	0.3259	0.430803	0.392292	0.376103	0.418181	0.380376	0.466872	0.341439	0.392618	0.336692	0.411653	0.468883
LSP1	1.60125	0.24113	0.34165	0.0706876	0.0556143	0.0558345	0.0750294	0.0401711	0.0549819	0.0977066	0.0446158	0.0667078	0.0416598	0.043622	0.0715998	0.0801085	0.110368
LTA	1.46185	0.587653	0.679922	0.111036	0.0621199	0.0560633	0.0631839	0.0354247	0.0614135	0.101898	0.0485899	0.0738888	0.0424939	0.0577234	0.0612562	0.094706	0.106115
LTA4H	1.46734	0.014519	0.0447197	0.491785	0.74489	0.638518	1.77769	0.410598	0.556248	0.758699	0.571965	1.94477	0.435155	0.441015	0.334737	0.534292	1.94882
LTB	1.10236	0.606758	0.695238	0.233695	0.310271	0.20925	0.246729	0.261412	0.269172	0.299847	0.279651	0.159265	0.244177	0.214537	0.370232	0.310335	0.223756
LTBP2	17.436	0.00470938	0.01995	2.51298	25.3006	23.554	25.6876	0.982889	17.6464	24.5968	14.6021	32.9476	1.35088	2.44477	0.111391	14.4811	26.7117
LTBP3	11.0364	0.00185605	0.0105961	0.182378	1.12756	1.32381	1.31786	0.0874196	0.70305	1.18132	0.435215	1.87293	0.102167	0.178167	0.0425942	0.440679	1.34043
LTBR	33.841	0.0597213	0.12233	4.08801	15.0074	14.77	24.9869	0.436454	12.4761	17.3709	10.5385	27.173	0.409888	5.88238	0.315017	11.0786	26.7024
LTO1	1.50619	0.30928	0.416107	1.0115	1.47652	1.76431	1.93898	0.846159	1.09802	1.63728	0.8461	2.21284	1.50264	0.628942	1.13634	1.52351	1.86568
LUZP2	4.77367	8.90489e-05	0.00376719	0.0203772	0.140292	0.12117	0.183633	0.0307621	0.0864314	0.134418	0.0818769	0.137795	0.0281582	0.153435	0.0314652	0.037912	0.172827
LXN	0.678067	0.630531	0.715486	0.112719	0.0923464	0.0523742	0.0594409	0.118668	0.0677	0.0930468	0.0872743	0.118036	0.0572175	0.0529509	0.15431	0.0708592	0.0764309
LY6D	1.20966	0.237569	0.338079	0.031931	0.0223621	0.0211251	0.0366029	0.0230802	0.0327446	0.030219	0.0326879	0.0372452	0.0270224	0.0294845	0.0288737	0.0408534	0.0462533
LY75	10.4295	0.000293143	0.00422097	0.0293479	0.161779	0.241836	0.276548	0.0173563	0.181017	0.252806	0.0840505	0.220492	0.0157806	0.0239256	0.0236208	0.0768719	0.265632
LY9	0.786653	0.367856	0.476404	0.00560294	0.00524879	0.00426216	0.00440757	0.00458965	0.00385407	0.00378419	0.00328954	0.00693254	0.00563761	0.00668804	0.00666167	0.00542598	0.00348241
LY96	1.16006	0.186961	0.28184	0.0860012	0.127106	0.0762563	0.0900644	0.0718633	0.111321	0.130399	0.0733073	0.0758136	0.0915244	0.062526	0.0997666	0.115303	0.139091
LYAR	108.941	0.000172418	0.00376719	1.73748	137.415	255.185	654.659	0.837755	77.8918	208.095	14.7465	659.213	1.26138	1.85087	1.3309	11.7615	645.825
LYN	7.72535	0.00724176	0.0271011	0.240415	0.897261	0.754975	1.91707	0.0977269	0.58593	0.994263	0.407423	1.81743	0.0970721	0.283182	0.0934864	0.458438	1.94221
LYPD1	1.13053	0.412537	0.522237	1.07482	1.26033	0.739489	1.10934	0.724521	1.25658	1.03627	1.37831	1.15309	1.21655	1.21512	1.43028	1.34397	0.976776
LYPD3	5.26926	0.0371916	0.0876551	0.139719	0.261721	0.289012	0.567975	0.0548487	0.171395	0.271364	0.312126	0.565344	0.0544698	0.080053	0.019842	0.339198	0.616341
LYPD8	6.76599	0.000753232	0.00647558	0.0362695	0.250087	0.060371	0.176153	0.0181624	0.152904	0.403265	0.0422443	0.0959017	0.022599	0.204702	0.242978	0.0509032	0.0944438
LYPLA2	1.09726	0.327473	0.434303	0.523877	0.461979	0.447202	0.574827	0.556904	0.684252	0.755865	0.518782	0.602236	0.219121	0.464709	0.960661	0.450219	0.755812
LYSMD3	1.572	0.148051	0.235321	0.0515566	0.0414381	0.0739247	0.193768	0.0285929	0.040619	0.044948	0.0272708	0.174766	0.0203462	0.0334419	0.0206302	0.0455312	0.115703
LYVE1	1.09726	0.419644	0.529629	0.464162	0.461307	0.43809	0.379192	0.38574	0.428599	0.408526	0.367369	0.480897	0.416503	0.461371	0.519466	0.534774	0.457011
LYZL2	1.24177	0.591123	0.682676	0.435517	0.349654	0.422933	0.415581	0.290639	0.298748	0.452754	0.305046	0.428094	0.313796	0.390447	0.358489	0.299453	0.389663
LZTFL1	133.269	0.000480358	0.00531851	1.27597	50.9037	48.9013	272.573	0.333463	32.4962	50.5837	10.2227	417.577	0.366936	1.03068	0.448382	10.1155	236.058
M6PR	7.01868	0.00103513	0.00741587	1.34779	7.42093	8.10943	5.69068	0.787199	6.00681	10.1979	1.4149	6.17098	0.855832	1.39503	0.874906	1.89684	6.1169
MAD1L1	105.69	0.00169352	0.0100613	1.57811	28.9381	33.7262	157.335	0.302163	17.0973	38.6608	29.0326	181.849	0.311132	3.50594	0.272873	32.8837	176.546
MAEA	2.89407	0.0501618	0.108932	1.76406	3.30305	3.61777	4.52275	0.727642	2.83805	4.80321	1.43784	4.2978	1.14132	1.1433	0.932193	1.92266	4.76178
MAG	1.67679	0.00399988	0.0177685	0.52774	0.988765	0.832026	0.738771	0.56035	1.01762	0.905195	0.939588	1.01903	0.641091	0.791082	0.973127	0.972183	0.851749
MAGEA3	0.82302	0.764032	0.822868	1.16352	1.26208	0.635648	0.747839	0.523115	0.966137	0.877457	1.3582	0.283457	1.1303	0.930256	0.267535	1.12849	1.51404
MAGED1	9.33791	0.000180674	0.00376719	0.206785	1.18937	1.16764	3.56228	0.125043	0.941413	1.43545	0.53108	4.18202	0.109341	0.275839	0.189386	0.706323	4.28145
MAMDC2	41.3582	0.040509	0.0929251	0.611914	3.78239	2.81825	4.71383	0.0655527	2.95919	3.06715	3.26187	5.02631	0.0788689	0.189491	0.0495009	3.72257	5.49607
MAMDC4	1.10988	0.542726	0.6441	0.218848	0.217065	0.213425	0.202108	0.150194	0.154824	0.215267	0.181558	0.217607	0.1821	0.201367	0.161387	0.197483	0.216734
MAN1A2	9.1597	0.000274776	0.0041615	0.0514602	0.448475	0.345414	1.10076	0.0377102	0.258404	0.58447	0.118192	1.17153	0.0318006	0.0443138	0.0444307	0.144136	1.08088
MAN2B2	6.92877	0.0488874	0.107361	0.734279	1.72991	1.56689	1.99336	0.226456	1.25206	1.75479	1.33589	2.18525	0.23075	0.814846	0.0975713	1.59881	2.39961
MANEAL	3.26889	0.0588462	0.121166	0.584591	1.65451	0.763765	1.98922	0.151711	1.08538	1.64935	1.0196	2.74899	0.332033	0.615743	0.31756	0.695634	1.95925
MANF	347.026	0.00725242	0.0271011	3.05463	119.826	109.19	120.902	0.318596	116.558	125.496	77.2841	131.08	0.335876	19.2262	0.420886	83.3379	128.391
MANSC1	6.7843	0.00637763	0.0247239	0.106196	0.331872	0.413282	0.585402	0.0489177	0.258529	0.407875	0.175252	0.608488	0.0469868	0.113283	0.0510445	0.27458	0.562334
MANSC4	1.67342	0.0033242	0.0155965	0.173643	0.665126	0.387723	0.755393	0.241283	0.242004	0.260021	0.520944	0.670217	0.231695	0.535441	0.310572	0.282417	0.289774
MAP1LC3A	1.12241	0.987288	0.991017	3.17422	1.76174	1.94828	2.05295	1.34985	2.05039	1.69314	1.69631	1.76101	1.82678	2.71923	2.15114	2.09711	2.21683
MAP1LC3B2	1.2669	0.294048	0.399769	1.1433	1.23997	1.11907	1.07103	0.830528	1.08591	1.09703	1.00118	1.22723	0.86322	0.939393	0.914528	1.09361	1.11265
MAP2	0.98808	0.630001	0.71542	0.879527	0.904379	0.727793	0.946845	0.728601	0.85601	0.869043	0.835146	0.965535	0.90463	0.814564	0.82188	0.899067	0.927809
MAP2K1	12.9457	0.000300124	0.0043003	0.0738991	0.770785	0.749188	4.21783	0.0529216	0.514485	0.924215	0.200601	5.4347	0.0578716	0.10317	0.0710166	0.265062	3.61526
MAP2K6	1.06903	0.372033	0.4799	0.271703	0.272684	0.247208	0.440862	0.162082	0.116137	0.36686	0.165442	0.774963	0.231246	0.164049	0.172564	0.22666	0.530932
MAP3K5	1.15317	0.240126	0.340558	0.862741	0.638341	0.775017	0.591931	0.672078	0.869827	0.725778	0.749656	1.05731	0.607518	0.562685	1.05322	1.6144	1.20531
MAP4K5	9.22916	0.00798116	0.0291248	0.313622	1.08998	0.896702	2.998	0.114992	0.778139	1.24626	0.920826	3.93455	0.0968033	0.35397	0.15147	1.06128	4.98226
MAPK13	2.05552	0.0754308	0.144748	0.761228	0.985959	1.09741	2.03256	0.492501	1.01234	1.46409	0.264823	2.03877	0.403712	0.673757	0.311262	0.767799	2.07959
MAPK9	24.3255	0.000464948	0.00523668	0.266443	2.7317	3.06885	12.3078	0.100419	1.78559	3.30122	1.18386	12.569	0.112298	0.387509	0.122343	1.26576	10.4425
MAPKAPK2	0.867659	0.754495	0.815904	0.554016	0.419808	0.317626	0.532222	0.487914	0.549808	0.523478	0.284993	0.865137	0.244516	0.356333	0.318199	0.552559	0.423343
MAPRE3	0.910039	0.330518	0.43735	0.758962	0.765195	0.668593	0.746337	0.705834	0.674084	0.655742	0.564443	0.47012	0.577543	0.503862	0.546616	0.527265	0.642336
MAPT	1337.76	0.0137857	0.0430969	43.5077	2972.58	2974.85	6268.05	2.22206	2014.07	3568.25	731.594	6993.02	1.28788	191.819	1.679	1265.59	8674.11
MARCO	1.67087	0.00246028	0.0126609	0.0154377	0.0280705	0.0109093	0.0271068	0.0161794	0.0267373	0.0234284	0.0238412	0.0208588	0.0166216	0.0270336	0.0354075	0.0307217	0.0639638
MARS1	1270.34	0.000397356	0.00486071	1.4023	320.393	313.734	809.451	0.246969	204.393	348.714	55.5841	963.873	0.184744	4.47256	0.42682	67.8699	700.771
MASP1	1.00035	0.509277	0.612096	0.0948703	0.0633198	0.0898212	0.0843189	0.0878569	0.0742688	0.121599	0.0755565	0.109394	0.0736945	0.106225	0.0878874	0.0830947	0.131306
MATN2	12.7401	0.0805556	0.152135	20.6018	59.6645	55.6303	54.3836	2.95836	54.9863	61.7857	52.1285	55.9862	4.26871	14.6751	0.885092	53.8398	51.6394
MATN3	47.0949	0.0228655	0.0624051	1.37088	11.1456	10.6531	11.353	0.207934	6.52148	12.3283	5.20356	14.2353	0.226205	1.7048	0.105697	5.77892	15.377
MAVS	9.77434	0.00211912	0.0115563	0.134046	1.41	1.88465	2.47255	0.144256	0.951912	1.43485	0.257439	3.3559	0.201688	0.154534	0.0888429	0.234149	2.52871
MAX	9.83142	0.00374685	0.0169532	1.13249	7.56531	6.58325	8.37448	0.669613	5.23649	9.25222	0.758174	9.52355	0.599695	0.477873	0.617153	1.7949	11.0204
MB	1.92759	0.000142162	0.00376719	0.0178047	0.0331994	0.0307685	0.0598585	0.014496	0.0403916	0.0360414	0.0221615	0.0696468	0.0172232	0.0237192	0.0220818	0.0321063	0.0764733
MBL2	1.14171	0.0349077	0.0839106	0.103586	0.113243	0.103228	0.130254	0.101553	0.132182	0.115351	0.115944	0.134791	0.0912583	0.102785	0.0747595	0.152344	0.13001
MCAM	4.79423	0.084566	0.156745	88.1996	147.237	149.479	178.033	30.7113	143.958	149.593	131.025	172.661	30.5924	103.99	10.3718	130.192	163.801
MCEE	2.17664	0.0118949	0.0386319	0.898817	2.22176	2.04118	7.61688	0.991098	2.15726	2.90492	1.13179	8.85689	1.21108	0.791796	1.11188	1.00486	12.4658
MCEMP1	0.824333	0.0347885	0.0837618	0.287394	0.204873	0.129354	0.205684	0.261666	0.154203	0.236105	0.0742019	0.251111	0.281772	0.301912	0.293677	0.232274	0.293799
MCFD2	23.2104	0.137273	0.222298	7.90793	15.7099	15.8884	18.1802	0.676846	16.2808	15.4229	13.0114	18.6332	0.456314	4.04629	0.33314	14.1762	21.3787
MCTS1	1.2804	0.0314899	0.0784698	1.00696	1.49775	1.3262	1.90937	1.14441	1.4653	1.46947	1.18189	1.83223	1.24487	1.19657	1.03944	1.37202	1.63467
MDGA1	9.04299	0.0810255	0.1527	0.00408712	0.0109002	0.0167128	0.0192793	0.000452687	0.00555499	0.0183167	0.0114763	0.0201776	0.00156275	0.00128004	0.000295573	0.0141319	0.0333886
MDH1	9.47352	0.181758	0.276276	302.775	436.307	417.23	414.291	28.6229	465.359	451.161	469.213	410.945	44.0418	399.79	5.93933	467.007	389.074
MDK	55.0015	0.162269	0.253752	78.5315	133.399	143.221	169.296	1.02215	131.672	136.051	117.076	168.01	2.42536	67.0934	4.38994	116.219	164.86
MDM1	1.17365	0.252301	0.355581	1.13776	1.15757	0.910417	1.32565	0.986301	0.908274	1.46317	0.854173	1.60547	0.812027	0.800848	0.826622	1.29012	2.21284
MECR	9.41591	0.000378997	0.00485881	0.526462	6.27145	3.8259	18.0772	0.447823	4.21666	7.47566	1.25946	16.8398	0.414171	0.533996	0.443836	1.74207	16.9887
MED18	3.11558	0.0157391	0.0471851	1.04783	1.92359	1.89763	6.87615	0.443314	1.2626	2.1492	1.19483	7.99778	0.609078	0.74391	0.756389	1.28869	6.09742
MED21	1.15958	0.710892	0.780852	1.13611	1.41785	0.776684	1.31741	1.34499	1.40211	1.45963	1.06253	1.13674	1.07714	0.853759	1.57855	1.29783	1.49723
MEGF10	5.96201	0.150349	0.238453	0.0112737	0.0174165	0.0139441	0.0109131	0.00225212	0.0135807	0.01596	0.0153279	0.0166412	0.00233883	0.013754	0.00283232	0.0157774	0.0130311
MEGF11	1.35229	0.285915	0.391626	0.803851	0.919295	0.880747	0.840722	0.561439	0.682689	0.876302	0.53407	0.866517	0.621704	0.541037	0.697517	0.755027	0.973667
MEGF9	5.53545	0.0280182	0.0723473	0.14166	0.393845	0.40813	0.316527	0.0597176	0.330564	0.443898	0.210895	0.357595	0.055974	0.200545	0.0313476	0.210253	0.389852
MELTF	27.205	0.0783552	0.148916	7.20551	20.0941	19.7325	44.4466	0.563505	16.8141	19.8271	18.8697	50.3807	0.728803	4.64603	0.247603	21.5797	46.0555
MENT	1.9522	0.0729566	0.141508	0.0114152	0.0141574	0.0126029	0.0123632	0.00643654	0.0111989	0.0211192	0.0178121	0.0261454	0.00680448	0.0095446	0.00648985	0.0136808	0.0132837
MEP1A	0.912945	0.153744	0.24298	0.0503034	0.0347005	0.0350486	0.0625824	0.0529179	0.0496246	0.0475899	0.0443691	0.0483111	0.0541048	0.0495387	0.0663298	0.0433447	0.0510516
MEP1B	0.961861	0.668191	0.748036	0.115832	0.0781993	0.0680482	0.0830601	0.0813	0.0548487	0.109318	0.0601371	0.0818882	0.0726698	0.0676437	0.126271	0.0763674	0.126193
MEPE	2.23814	0.121458	0.203801	0.00226983	0.00399608	0.00226606	0.00373261	0.000911039	0.00161898	0.00622116	0.000914328	0.00339894	0.00106569	0.00212091	0.00238516	0.00284058	0.00178668
MERTK	4.8987	1.17165e-05	0.00376719	0.00647412	0.0327718	0.0256144	0.0297699	0.00522882	0.0313585	0.034313	0.00948656	0.0242933	0.00502835	0.009932	0.00842855	0.0243945	0.045645
MESD	1235.77	0.000441004	0.00518699	7.23855	1487.94	1588.67	1996.42	1.20405	1401.45	1695.04	679.109	2023.31	1.01762	28.7661	2.69802	826.517	2110.84
MET	30.0044	0.0445099	0.0997717	1.0141	9.00359	9.66654	4.30705	0.114245	6.7688	9.29271	1.86762	4.9578	0.143547	1.10084	0.0627953	1.74352	4.15112
METAP1	1.15942	0.138245	0.2235	1.36037	1.48195	1.27686	1.14361	1.22603	1.32317	1.53815	1.42149	1.36292	1.15237	0.906827	1.48216	2.03792	2.29294
METAP1D	281.658	0.021724	0.0599981	16.1751	311.805	364.456	738.779	0.957404	218.38	381.648	78.6296	774.488	1.10703	23.6227	0.918977	90.3718	792.024
METAP2	110.676	0.00884889	0.0313899	0.275209	4.24864	4.3286	13.1291	0.0327696	2.67345	5.00337	2.95365	13.5395	0.038388	0.799572	0.0388484	3.83892	12.4373
MFAP3	1.10206	0.394527	0.502923	1.53368	1.16368	1.50327	1.24462	0.894529	1.33589	1.80538	0.709414	1.91335	1.21218	1.26488	1.28503	1.62248	2.38502
MFAP3L	1.47212	0.035517	0.0850255	0.401146	0.695248	0.611066	0.69467	0.471883	0.5269	0.715587	0.498063	0.800681	0.538232	0.942981	0.455935	0.479466	0.774695
MFAP4	1.24764	0.292854	0.398887	0.0333239	0.0356662	0.0334674	0.0249797	0.0226538	0.029739	0.0313389	0.0258337	0.0438494	0.0251186	0.0335626	0.0300998	0.0343463	0.0264571
MFAP5	54.41	0.00575666	0.0228314	0.762231	10.2745	10.0624	10.9245	0.164744	8.39715	11.5266	5.56816	11.3223	0.184936	0.955283	0.0410606	5.77211	12.7224
MFGE8	7.19054	0.0292083	0.0745642	25.3375	63.4743	56.8229	120.334	7.53026	56.2702	63.2021	68.5697	121.6	8.82747	13.738	5.45697	76.0144	115.68
MGLL	23.2684	0.0152213	0.0463456	0.575585	3.01948	3.24541	7.95411	0.129767	1.9778	3.72309	1.13595	9.53412	0.129157	0.735654	0.207704	1.0717	8.73072
MGMT	168.874	0.000449815	0.00523668	0.203345	10.9549	12.4787	20.5021	0.0522038	6.59695	14.2175	0.620112	19.8271	0.0648702	0.223121	0.103399	1.19185	19.1437
MIA	2.2236	0.353174	0.461892	0.0129357	0.00859611	0.00477859	0.0178826	0.0047308	0.0111935	0.00456079	0.0130329	0.0148788	0.00503393	0.00689899	0.00559402	0.0204069	0.0185351
MICALL2	6.46209	0.00194348	0.0109624	0.459903	2.34404	1.85485	17.811	0.245705	0.95694	3.54332	0.607898	21.0376	0.287035	0.405957	0.404469	0.912692	23.5556
MICB_MICA	23.1013	0.00657197	0.0252429	0.496477	3.74613	3.99224	4.95196	0.162161	2.52275	4.86385	1.87501	5.01622	0.139458	0.733618	0.0440626	1.80625	4.79224
MIF	1.96387	0.137046	0.222195	50.4646	52.8452	49.6871	61.9186	27.8692	53.7913	54.7315	60.8717	64.0222	27.6096	52.8342	17.0488	73.1964	71.7497
MILR1	2.63737	0.324542	0.43159	0.126604	0.324525	0.379402	0.361208	0.111321	0.294574	0.206885	0.178241	0.293595	0.00214828	0.00369221	0.111677	0.215029	0.3835
MINDY1	0.914655	0.985062	0.989803	0.306657	0.360707	0.202838	0.334598	0.169929	0.125625	0.272476	0.159287	0.314079	0.300326	0.172408	0.290458	0.274695	0.437059
MINK1	2.48647	0.0421652	0.09547	0.906325	2.65977	1.93549	4.8987	0.309519	2.18465	2.36051	1.41412	4.73479	0.878613	1.17495	1.02434	1.49371	6.6272
MITD1	19.9484	0.0113557	0.03717	16.6022	124.776	96.4093	101.702	4.83294	92.8931	130.03	43.9442	122.573	4.50585	20.3027	4.38781	52.266	135.665
MKI67	350.07	0.00268639	0.0134457	5.28059	323.518	278.031	666.841	0.624295	238.757	348.231	111.825	655.386	0.794214	29.8116	1.49205	170.225	717.98
MLLT1	107.851	0.0021774	0.0117427	2.26498	49.0268	44.5237	244.62	0.406718	37.4969	74.5688	18.9838	276.666	0.412824	2.94588	0.779975	28.2504	277.376
MLN	1.0921	0.89132	0.918987	0.17652	0.161455	0.109386	0.167589	0.0952524	0.166662	0.230702	0.0314957	0.170353	0.150017	0.12888	0.163833	0.142309	0.239019
MME	15.1359	0.00601091	0.0236472	0.10509	0.607771	0.642425	1.19069	0.036014	0.496099	0.545103	0.260851	0.951648	0.0348041	0.216764	0.040981	0.239766	1.15661
MMP1	57.4566	0.180791	0.275379	25.7268	36.3227	37.7133	27.7382	0.656379	42.7396	39.1381	69.0323	25.1311	0.586336	63.5403	0.110982	67.0423	24.749
MMP10	45.4939	0.00142465	0.00903307	0.054319	0.579789	0.513238	6.13048	0.0127443	0.443713	0.521956	1.27209	6.6696	0.0119977	0.0763568	0.0130781	1.27925	6.87758
MMP12	22.9656	0.0187736	0.0541175	0.0188931	0.111198	0.122233	0.72618	0.00215395	0.0607867	0.0761506	0.0939606	0.65302	0.00409591	0.0115082	0.00241845	0.0940649	0.613528
MMP13	1.18772	0.0610047	0.124479	0.406831	0.406323	0.470543	1.06577	0.27849	0.188822	0.462813	0.485755	1.42464	0.396172	0.372032	0.341557	1.22019	1.22688
MMP15	1.13595	0.000998128	0.00729382	1.07758	1.32685	1.23029	1.15421	1.07841	1.28788	1.17903	0.988354	1.22586	1.07661	1.14711	1.22408	1.21117	1.26488
MMP3	72.58	0.000220533	0.00385061	0.0637204	1.77658	2.22901	5.79778	0.0244775	1.27235	2.39562	0.326873	5.58362	0.0235358	0.0696468	0.0304587	0.452503	5.2463
MMP7	16.0033	0.0286061	0.073347	0.018057	0.0908859	0.0760662	0.134941	0.00336285	0.0673957	0.0664494	0.0501051	0.132973	0.00421135	0.0197994	0.00401384	0.0478512	0.151554
MMP8	1.08147	0.517603	0.619809	0.0609428	0.0582015	0.0481874	0.0517643	0.0488093	0.0504011	0.0609133	0.042544	0.0535155	0.0494838	0.0496281	0.0590835	0.075316	0.0801419
MMP9	11.0816	0.0889578	0.162515	0.946451	1.84971	1.68214	2.64011	0.166917	1.56038	1.9304	1.53613	3.09792	0.163391	0.930063	0.0766325	1.94275	3.41977
MMUT	6.1864	0.000566557	0.00573026	1.43804	11.1688	8.39075	25.5562	0.817562	5.57665	13.1328	3.01571	30.1064	1.35632	1.10703	1.36415	4.49712	27.933
MN1	1.41588	0.709085	0.779194	2.3382	1.26989	1.44233	1.17422	0.846687	1.0087	2.76312	1.03944	1.9156	0.896888	1.08538	1.2131	1.73797	1.46927
MNAT1	7.72321	0.00215642	0.0116726	0.719916	5.56006	6.82912	32.5977	1.08433	3.46175	9.27598	1.31576	34.7201	0.675768	0.750279	0.783769	1.48761	28.5121
MNDA	1.29298	0.46356	0.571724	0.106262	0.0819337	0.0714858	0.0864015	0.0566964	0.089896	0.0964149	0.0717787	0.0910877	0.0668235	0.085763	0.0835509	0.100621	0.111383
MOCS2	68.6744	0.000212149	0.00385061	0.556479	13.2296	13.4134	76.9847	0.192643	9.22597	15.0459	7.27224	94.1442	0.178488	0.784747	0.254458	8.28786	64.4184
MOG	1.06688	0.378381	0.486371	0.0472579	0.0392055	0.0342441	0.0482008	0.0382102	0.0407657	0.0368319	0.0402854	0.0566846	0.0352215	0.0400737	0.0501746	0.0541573	0.0522256
MORC3	4.72364	0.000397141	0.00486071	1.13446	5.1852	5.17443	17.5488	0.826049	3.40511	6.32384	2.2196	20.5448	1.09543	1.08313	1.58206	2.56756	18.341
MORF4L1	6.79795	0.00183599	0.0105227	1.07721	7.79744	6.29715	60.1711	0.926331	4.86352	11.7607	1.65359	68.6363	0.529646	0.715687	0.981935	2.49441	68.7553
MORF4L2	4.19043	0.00315177	0.0150288	1.79863	6.5532	5.74657	44.0021	1.37135	4.09794	10.266	1.90079	52.4256	1.26646	1.43425	1.69513	3.05591	46.4755
MORN4	1.31741	0.871405	0.904516	1.5619	0.874845	0.735807	0.970769	0.664067	0.753981	0.815072	0.594027	0.448506	0.623819	0.913895	1.15485	1.11388	0.915416
MPHOSPH8	100.295	0.000639247	0.00593487	2.61933	77.0648	98.8384	432.213	0.518998	54.0417	87.4629	27.5829	473.428	0.768384	3.59477	1.38194	29.4073	594.569
MPI	5.59098	0.000534108	0.00558693	0.125026	0.65189	0.556788	1.49838	0.0995869	0.359684	0.644432	0.179767	1.49009	0.0950348	0.145108	0.103299	0.237615	1.70965
MPIG6B	0.973464	0.279578	0.385112	0.0287918	0.0153151	0.0296999	0.0197665	0.0401182	0.0147361	0.0393907	0.058586	0.0384999	0.0303492	0.0295438	0.0147361	0.0386095	0.0260206
MPO	1.51288	0.00669686	0.0255547	0.0249192	0.040529	0.0356958	0.0371035	0.0241556	0.0281368	0.0575875	0.0308754	0.0376998	0.0302002	0.0449979	0.0249901	0.0429172	0.0610993
MPRIP	1.75589	0.146051	0.233028	0.241267	0.258171	0.168766	1.56895	0.1243	0.218257	0.320901	0.194252	2.2749	0.0317038	0.121776	0.104176	0.178327	2.45973
MRC1	1.29621	0.350908	0.460164	0.0537832	0.0786941	0.0752221	0.0518217	0.0678786	0.0735924	0.0457781	0.0586836	0.0697144	0.0292079	0.0564102	0.0432457	0.0822124	0.0904272
MRI1	1.01903	0.518961	0.621047	0.422405	0.430445	0.481064	0.447078	0.535478	0.427916	0.509022	0.394173	0.363468	0.417862	0.503827	0.331344	0.379744	0.463198
MRPL24	3.66776	0.00153962	0.00947432	0.926781	2.59638	2.9897	9.26634	0.659617	1.59582	4.33821	0.867539	9.58714	0.707891	0.902188	0.967008	1.34864	8.68846
MRPL28	3.30924	0.00179022	0.0104032	1.074	2.89989	2.87308	3.85305	0.646849	2.51804	3.28456	1.73123	3.46751	0.8682	1.76052	0.743498	1.67365	3.99889
MRPL46	1.44583	0.00633532	0.024658	1.03922	1.3632	1.83795	2.19954	0.792564	1.47468	1.32832	1.29119	2.64965	0.94285	0.85803	0.84405	1.2089	2.2664
MRPL52	1.24963	0.273112	0.379038	1.10957	1.42375	1.21176	1.66071	1.55477	1.11412	1.66267	1.06341	2.44732	1.19003	1.54531	1.4871	1.03814	2.73284
MRPL58	1.36179	0.0510038	0.110351	0.753197	0.933874	1.13887	1.19731	0.751893	1.02569	1.27474	0.817222	1.393	0.979692	0.879893	0.84218	1.01995	1.94491
MRPS16	1.20214	0.0720575	0.140136	1.23465	1.64148	1.36642	1.94396	1.00146	1.48421	1.67876	1.22561	2.3348	1.31631	1.1108	0.928066	1.24496	2.66346
MSLN	8.17489	0.0973236	0.173462	10.8852	31.2114	28.3053	21.2354	2.59764	25.8878	26.2565	20.1555	16.6264	1.53549	7.22001	3.23665	19.2689	23.8977
MSLNL	0.886136	0.424544	0.533461	0.692075	0.933939	0.468688	0.687247	0.844108	0.435728	1.32869	0.666187	0.73113	0.823249	0.72951	0.445038	0.800459	1.00793
MSMB	1.14235	0.572978	0.668589	0.364225	0.115471	0.1003	0.0855315	0.0967094	0.104429	0.110476	0.0944896	0.13387	0.0851175	0.0790276	0.121195	0.115559	0.114578
MSR1	2.20932	0.0868642	0.159789	0.0227861	0.0115097	0.0289398	0.141248	0.00696481	0.0130945	0.0274871	0.043111	0.0834526	0.013099	0.010323	0.00880782	0.063412	0.146269
MSRA	112.167	0.0435544	0.0979995	0.247964	2.46434	3.06588	5.31732	0.00972019	1.99336	3.08806	0.602653	6.00848	0.0219703	0.224005	0.0214512	0.797745	5.59098
MST1	3.62128	0.043555	0.0979995	0.00877856	0.0168267	0.0177566	0.0190548	0.00464663	0.0187912	0.0189153	0.00997132	0.0200424	0.0038018	0.0073385	0.00579571	0.0121222	0.0142351
MSTN	0.954158	0.241762	0.342378	0.0651722	0.0506638	0.0262689	0.0579519	0.0474253	0.0636719	0.0278014	0.0385721	0.0452512	0.0459179	0.0321041	0.0651406	0.0523488	0.0351021
MTDH	25.1137	0.00108162	0.00759257	0.380825	4.50023	3.42832	12.7057	0.141935	3.5645	4.54002	1.06378	12.5212	0.124714	0.452096	0.159929	1.57342	14.9918
MTHFD2	2.71904	0.00146212	0.00919094	1.72991	4.53154	4.00722	6.16756	1.47376	3.60026	5.01657	1.94963	5.88034	1.42316	1.24816	1.37154	2.43986	5.90894
MTHFSD	1.33071	0.0897351	0.163416	0.809386	1.37021	1.04153	3.82484	0.942262	1.13422	0.695393	0.809723	4.35871	0.523333	0.810565	1.07706	0.356803	3.30374
MTIF3	3.27365	0.00859526	0.0307515	0.326895	1.52488	1.3785	13.3531	0.511852	0.915289	2.35202	0.76313	17.8481	0.42109	0.257957	0.334946	0.735807	13.8748
MTPN	2.28232	0.0561019	0.117238	1.89961	3.00382	3.01613	2.69409	1.06644	2.15621	2.85482	1.37326	3.92584	1.18042	1.3633	1.42168	2.03059	3.98754
MTR	3.41693	0.0739656	0.142802	1.38924	1.99875	2.12727	3.83972	0.540737	2.12093	2.5463	0.725677	5.12482	0.620714	0.690111	0.540288	1.28645	4.4469
MTSS1	4.5983	0.00481365	0.020245	0.505751	1.20572	1.23089	5.69304	0.267683	1.39648	1.43256	0.623517	8.73919	0.183481	1.12545	0.845514	0.410342	6.78665
MTSS2	1.85793	0.0257861	0.068026	0.545405	0.504141	0.440496	3.34035	0.387965	0.744323	0.720815	0.539427	4.32021	0.253578	0.612763	0.372884	1.02876	2.83373
MTUS1	1.90832	0.154915	0.244105	0.237961	0.102999	0.252175	0.580795	0.0686356	0.253367	0.280447	0.192309	0.710792	0.13277	0.138571	0.150236	0.381776	0.571609
MUC13	1.45075	0.126653	0.209796	0.123904	0.265098	0.196445	0.175458	0.19175	0.251721	0.233679	0.146655	0.158088	0.135409	0.188052	0.203373	0.246712	0.19199
MUC16	1.17813	0.497821	0.603288	0.0746507	0.0573962	0.120383	0.0320885	0.0263163	0.0532823	0.148013	0.207704	0.0297988	0.0991324	0.073572	0.0879483	0.145773	0.106432
MUC2	2.46947	0.0325413	0.0802684	0.370642	0.717525	0.526425	0.67273	0.208758	0.541938	0.604117	0.485418	0.708726	0.219516	0.32421	0.166489	0.542088	0.815694
MUCL3	1.04174	0.990288	0.993005	1.14068	0.705198	0.938026	1.40542	0.970971	0.989931	1.0314	0.888288	1.1765	0.990068	1.12117	1.24807	1.09369	0.913958
MVK	2.20824	0.124987	0.20805	0.197716	0.219395	0.344315	0.768757	0.0458638	0.183214	0.282065	0.216209	0.590783	0.103313	0.0933569	0.160162	0.228141	0.362964
MXRA8	1.67946	0.00025263	0.00401325	0.0211573	0.0391051	0.0402268	0.043965	0.0192047	0.0302672	0.0272613	0.0322535	0.0603919	0.0191913	0.0238528	0.0196913	0.0282834	0.0463753
MYBPC1	1.23055	0.0279821	0.0723179	0.0926606	0.114023	0.0951535	0.116767	0.0909993	0.0809402	0.176666	0.0833774	0.110767	0.0977811	0.119443	0.116775	0.111824	0.193714
MYBPC2	0.881358	0.313653	0.421035	0.22198	0.19275	0.156757	0.195644	0.233825	0.20792	0.275686	0.184514	0.189333	0.208208	0.23722	0.192496	0.246182	0.23342
MYCBP2	13.161	0.000197188	0.00376719	0.345846	4.08461	3.02954	6.63502	0.158472	3.44069	4.66701	1.29415	7.77369	0.261431	0.427798	0.294839	1.21092	10.1197
MYDGF	1399.31	0.0902686	0.163682	26.0191	249.708	221.199	254.108	0.150778	230.928	262.741	136.098	284.977	0.16503	52.9332	0.167996	168.289	301.058
MYH4	1.04906	0.935649	0.953836	1.41912	1.30017	1.10796	0.854173	0.996886	0.825191	1.22417	0.703197	1.04579	0.798852	0.817222	1.61552	0.799073	1.35764
MYH7B	1.07311	0.687498	0.762929	1.11837	0.842355	0.853285	1.07998	0.790206	0.774695	0.872605	0.944485	1.46104	0.852103	0.914402	0.980575	1.13367	0.853759
MYH9	89.3255	0.0388309	0.0900815	20.702	158.694	148.323	352.017	1.66048	101.02	195.321	82.4473	377.596	1.60403	37.9256	5.78132	98.8795	380.935
MYL1	0.81383	0.615721	0.701385	0.707548	0.518674	0.683352	0.51943	0.762918	0.521341	0.676143	0.512954	0.420594	0.467747	0.613187	0.702271	0.677269	0.575824
MYL3	1.29406	0.0328528	0.080733	0.17586	0.237599	0.18385	0.203373	0.174888	0.226314	0.281421	0.144096	0.249066	0.14226	0.172205	0.169165	0.234816	0.292985
MYL4	0.932904	0.422301	0.531146	0.947304	0.530491	0.526936	0.770945	0.683588	0.406915	1.0817	0.637722	0.626332	0.640114	0.61489	0.666234	0.661494	0.922103
MYL6B	1.27421	0.236344	0.336904	0.241016	0.32493	0.232838	0.356803	0.101398	0.205998	0.234036	0.21021	0.288371	0.183672	0.275878	0.154021	0.192429	0.385686
MYLPF	1.08493	0.59579	0.685627	0.401174	0.369309	0.288032	0.37436	0.340399	0.31864	0.396502	0.36367	0.425255	0.309626	0.34801	0.332056	0.381618	0.464774
MYO6	2.15906	0.00227378	0.0120622	1.24332	2.6844	3.08549	7.02257	1.08892	2.29883	3.18082	1.42474	7.95631	1.27863	1.10742	1.30867	2.04542	8.25175
MYO9B	1.0568	0.867754	0.90265	0.899067	0.626853	0.623171	0.798963	0.612635	0.916623	0.824391	0.696213	0.625681	0.659891	0.589229	0.78453	0.95396	0.697372
MYOC	5.07532	0.115123	0.196671	0.0111455	0.0180707	0.0217039	0.0277648	0.00356051	0.0195525	0.00405973	0.0115529	0.0331098	0.00204016	0.00872276	0.0112549	0.0225114	0.0130347
MYOM1	0.666603	0.000888291	0.00695944	0.619768	0.436	0.341557	0.378063	0.624035	0.47837	0.66813	0.291446	0.545708	0.720415	0.566442	0.415984	0.411396	0.254617
MYOM2	0.971375	0.844136	0.887557	0.352648	0.349412	0.295781	0.251721	0.269265	0.163833	0.217638	0.46684	0.227589	0.236793	0.229458	0.341297	0.321368	0.261557
MYOM3	1.34322	0.0134349	0.042182	0.0319376	0.0365927	0.0400265	0.0474483	0.029462	0.0466493	0.052797	0.0289679	0.0596101	0.025602	0.0312608	0.0268581	0.0395741	0.0367936
MZB1	3.44834	0.00261602	0.0132524	0.00849306	0.022418	0.0181146	0.0465395	0.00525316	0.0158607	0.0245914	0.0124682	0.0494324	0.00469584	0.00729893	0.00542373	0.0167709	0.076177
MZT1	12.3291	0.000675371	0.00605555	0.786381	5.19599	4.95849	17.4469	0.321948	3.20339	5.26378	1.75115	21.042	0.402176	0.896329	0.681223	2.61697	19.5622
NAA10	2.25871	0.0551015	0.116192	1.0814	2.52048	2.78659	5.17838	0.418413	2.44257	2.22129	2.1786	4.18521	1.12779	0.795151	0.474605	1.64148	6.78289
NAA80	1.12179	0.266038	0.371361	0.171479	0.16879	0.203331	0.286479	0.15963	0.112633	0.179071	0.14694	0.267943	0.132568	0.0953912	0.152777	0.201214	0.272911
NAAA	16.2369	0.00204234	0.011285	0.0329998	0.259625	0.315913	0.64038	0.0159898	0.138427	0.369693	0.0686356	0.669753	0.0123273	0.0221462	0.0090592	0.0923656	0.862741
NACC1	1.51824	0.0856108	0.15848	0.321547	0.488185	0.493629	2.78659	0.25256	0.306743	0.594975	0.271703	4.44259	0.32529	0.142171	0.193325	0.281187	2.59746
NADK	120.292	0.000690626	0.00611727	0.198114	6.30021	6.07928	13.5142	0.0505376	4.84031	7.48343	2.46895	15.0386	0.0485832	0.568566	0.093837	2.82647	17.7617
NAGA	5.71875	0.0193651	0.0552775	1.13422	3.54553	3.45839	3.11515	0.544725	2.77579	4.9578	1.09901	3.53645	0.49298	0.863938	0.414057	1.39658	3.27161
NAGK	26.4153	0.031382	0.0783344	0.644834	3.45503	3.45192	5.91058	0.0834583	2.96884	4.39237	1.98508	6.6116	0.130679	0.462813	0.0494358	2.3421	5.55775
NAGPA	9.49587	0.119224	0.201215	0.388827	0.807033	0.794269	0.656288	0.0641281	0.671379	0.836536	0.486125	0.927295	0.0707023	0.351696	0.0316138	0.487644	0.692555
NAMPT	66.3397	0.000172373	0.00376719	0.0735108	2.1619	2.78582	4.96021	0.0268991	1.39852	2.78446	0.26508	6.66821	0.0325883	0.0909552	0.0473497	0.503897	5.24521
NAP1L4	31.0883	0.000192467	0.00376719	0.0539026	1.2669	1.04594	5.06127	0.0336442	0.793169	1.58337	0.206441	4.97225	0.0242411	0.0743821	0.0291472	0.303717	4.60436
NAPRT	1.75443	0.00331751	0.0155965	1.04797	1.49019	1.29029	2.29406	0.831334	1.27465	1.59196	1.22188	3.6045	0.849391	0.983911	0.989108	1.51152	4.19043
NARS1	4.89531	0.000624027	0.00590527	0.830125	8.27294	7.08811	14.3582	1.44794	6.36606	11.0625	3.07844	16.0934	1.4707	1.26321	1.66267	3.59253	18.8175
NBL1	26.9722	0.00304098	0.0146438	0.0983589	0.900938	1.06186	1.57037	0.0334025	0.811971	1.20397	0.38574	1.75309	0.0271219	0.12546	0.0382393	0.510471	1.76663
NBN	292.745	0.00223416	0.0119605	3.82537	207.289	241.738	419.638	0.527557	132.744	237.618	31.9778	392.487	0.708088	8.60932	0.470315	32.467	316.508
NCAM1	1.23533	0.118112	0.200024	0.0352337	0.0347848	0.0392327	0.0574321	0.0242579	0.0492887	0.0366816	0.0255843	0.0655209	0.0317588	0.0321486	0.021731	0.0414898	0.0547195
NCAM2	4.13274	0.11136	0.192249	0.145098	0.121489	0.122606	0.419226	0.0364787	0.108442	0.165122	0.272911	0.474013	0.0399544	0.154427	0.0246614	0.30018	0.340588
NCAN	1.33533	0.167368	0.259807	0.00578046	0.00692102	0.00422598	0.00918121	0.00502312	0.00670568	0.00890604	0.0073446	0.00652955	0.00301401	0.00315728	0.00575487	0.00670754	0.0111687
NCF2	1.45791	0.237308	0.337872	0.00768947	0.00595988	0.00527797	0.00842972	0.0046373	0.00844668	0.00707723	0.00518766	0.00897794	0.00578206	0.0070016	0.00857112	0.00942299	0.0101731
NCK2	2.0929	0.00696881	0.0262837	0.574987	1.05592	0.980099	1.96687	0.383527	0.930127	1.30252	0.465709	1.95681	0.468298	0.502745	0.425402	0.615316	2.39031
NCLN	1.17503	0.808209	0.857805	2.33577	1.29003	1.10428	1.97042	1.44603	1.57921	2.2003	0.879954	1.9964	1.62496	1.56504	1.90937	2.49476	2.44206
NCR1	0.959663	0.329338	0.435986	0.111677	0.0828531	0.115968	0.11633	0.102117	0.0865393	0.110368	0.0972606	0.105792	0.125225	0.0811312	0.117473	0.107172	0.133249
NCR3LG1	108.113	0.00566313	0.02266	0.257921	6.50613	7.16219	10.0763	0.0332017	4.40151	6.8833	1.68986	11.6141	0.0601788	0.261449	0.0324059	2.1314	9.04989
NCS1	24.3255	0.0491248	0.107662	0.206699	0.707156	0.69684	1.68459	0.0229574	0.54514	0.834799	0.462396	2.1388	0.0286464	0.501771	0.0710806	0.490832	2.05908
NDRG1	8.21921	0.00174724	0.0102373	0.474375	2.00569	1.63275	3.67361	0.244025	1.44573	2.09798	1.89855	4.49743	0.201842	0.721264	0.308384	2.67493	4.98675
NDST1	1.45528	0.0238524	0.0642481	0.474539	0.744529	0.688296	0.39251	0.441566	0.754451	0.690589	0.835435	0.798741	0.510011	0.541337	0.308576	0.587272	0.80296
NDUFA5	4.97088	0.00468294	0.0199014	0.905383	4.23218	4.59989	21.9904	0.851395	2.36051	4.83528	0.854054	23.7936	0.839964	1.0274	0.640913	1.31094	17.7507
NDUFB7	0.93103	0.192184	0.286755	0.856663	0.92524	0.714596	0.934522	0.889891	0.7508	0.757491	0.898195	1.05636	0.933615	0.731333	0.67301	0.828515	0.973802
NDUFS6	258.586	9.92855e-05	0.00376719	0.364806	45.2831	87.5721	171.041	0.110805	19.5717	74.0999	3.43379	215.299	0.175118	0.513025	0.236367	6.07633	214.064
NEB	1.61563	0.276525	0.382485	0.742725	0.877214	0.659754	0.662917	0.406915	0.572759	0.801848	0.618609	0.893847	0.410314	0.420798	0.455082	0.75325	0.838568
NECAP2	1.48267	0.0614515	0.125086	0.682783	0.777223	0.917894	1.92893	0.524204	0.711433	0.953497	0.432418	2.94752	0.365692	0.551793	0.575904	0.423461	2.64231
NECTIN1	1.40678	0.12949	0.213721	0.382916	0.833873	0.528766	0.579187	0.227557	0.53868	0.586417	0.557483	0.428777	0.432299	0.33981	0.449783	0.485788	0.682263
NECTIN2	59.8592	0.0654497	0.131034	2.39612	10.2305	11.4526	14.8748	0.166951	9.31335	9.99357	8.69689	15.377	0.157935	4.55831	0.121767	8.24203	16.2054
NECTIN4	1.76528	0.0937918	0.168606	0.0485159	0.0743306	0.0918867	0.0940127	0.046659	0.0949492	0.0874196	0.0764362	0.100287	0.0729423	0.0636895	0.0655982	0.0856442	0.0780207
NEDD4L	1.88257	0.0405437	0.0929251	0.696744	1.19259	1.02961	1.34118	0.419429	1.11659	1.14727	0.621704	1.48052	0.593122	0.520403	0.528985	0.805748	1.25893
NEDD9	8.43975	0.000116229	0.00376719	0.262011	2.19086	1.64501	5.12304	0.202178	1.70633	1.87099	0.8791	6.48542	0.161735	0.335876	0.187973	1.37411	6.24759
NEFL	0.662641	0.309486	0.416107	0.189557	0.0837075	0.0531827	0.00686131	0.0288077	0.0491352	0.102096	0.00347975	0.00758729	0.0802586	0.082618	0.0804201	0.160896	0.0238478
NEK7	1.07998	0.0998709	0.176816	0.484712	0.488185	0.591849	0.437938	0.515591	0.448475	0.581883	0.605039	0.49548	0.454515	0.523478	0.630164	0.505051	0.638784
NELL1	7.43535	0.0707674	0.138559	0.0128757	0.0289238	0.0316029	0.0428904	0.00420785	0.0239405	0.0206116	0.0337352	0.0312868	0.00246841	0.01108	0.00316956	0.0314434	0.0378149
NELL2	3.96989	0.00234037	0.012326	0.0408534	0.144336	0.100704	0.147931	0.0265748	0.10969	0.138006	0.0380173	0.218727	0.0276304	0.0401989	0.0215227	0.05604	0.170188
NENF	1.39891	0.00875128	0.0311714	0.732957	0.978063	0.760542	1.71594	0.598739	0.756232	1.02484	0.780949	1.90924	0.591561	0.837581	0.722916	0.599238	1.85035
NEO1	9.45318	0.00938406	0.0327322	0.144086	0.470511	0.503617	1.12334	0.0525524	0.496787	0.560272	0.460892	1.21765	0.051689	0.13672	0.0252881	0.383873	1.07177
NEXN	181.887	0.000941014	0.00704039	5.44979	231.537	212.012	615.579	1.02271	179.371	278.204	93.0027	708.095	1.16562	13.4413	1.96197	120.551	706.674
NFASC	1.03843	0.685645	0.761741	0.9584	0.849096	0.703245	0.850687	0.741079	0.894033	0.995298	0.670031	0.783877	0.819207	0.820173	1.02626	0.961461	1.09202
NFAT5	1.72273	0.00946413	0.0329329	0.471131	0.971106	0.531411	2.23907	0.539539	1.09051	0.758541	0.765195	2.55921	0.645863	0.589597	0.516593	0.929483	2.38982
NFATC1	1.30423	0.167351	0.259807	0.267257	0.340446	0.227478	0.396172	0.219562	0.283496	0.347215	0.276471	0.41659	0.131306	0.225391	0.159486	0.28636	0.54284
NFATC3	0.960928	0.20454	0.300891	1.64821	2.29199	1.50129	2.27395	1.3615	1.55952	1.49495	1.58381	2.2904	1.69126	1.48452	1.38501	1.59804	2.88266
NFE2	1.05731	0.0771716	0.147241	0.530564	0.619167	0.441596	0.936013	0.535627	0.564482	0.884234	0.448506	1.24462	0.543744	0.492058	0.566324	0.539128	1.24005
NFIC	2.16205	0.00247741	0.0127043	0.727289	1.45206	1.85729	5.21837	0.50881	1.37573	2.18147	0.862024	6.13175	0.671612	0.669103	0.677409	1.02052	5.94633
NFKB1	4.73348	0.000638494	0.00593487	0.346277	1.93388	1.73027	1.50108	0.31712	0.954753	1.78856	0.44227	2.89447	0.210297	0.313253	0.471066	0.593368	2.33238
NFKB2	1.27651	0.125256	0.20828	0.37843	0.392673	0.331987	0.446212	0.300972	0.341818	0.459775	0.334923	0.484578	0.283123	0.384192	0.322551	0.345654	0.50994
NFKBIE	4.59607	0.00332049	0.0155965	0.575585	2.85027	2.64543	5.59059	0.609205	2.1783	2.67845	0.777007	4.85947	0.415667	0.789987	0.166501	1.20247	5.10921
NFU1	67.1958	0.000267194	0.0041467	0.42039	22.4929	23.1718	136.136	0.21582	10.8055	27.9001	3.81187	167.046	0.334737	0.404076	0.223586	4.39207	138.958
NFX1	4.63928	0.0255421	0.0677492	0.551602	2.31723	2.52678	2.53819	0.183392	1.60592	2.62115	0.596172	3.52763	0.49948	0.54821	0.629859	0.642158	5.12766
NFYA	12.9798	0.000184883	0.00376719	0.364603	3.73317	3.55932	8.6554	0.240165	2.53467	5.03224	1.04892	10.5239	0.274219	0.336832	0.328235	1.1765	10.3496
NGF	1.09817	0.0922397	0.166327	1.19914	1.29981	1.4567	1.31686	1.25623	1.20347	1.73977	1.17838	1.46388	1.15461	1.05914	1.08448	1.33284	1.60826
NGFR	1.67423	0.0598259	0.122459	0.694911	1.08998	0.982957	1.65279	0.598324	1.8168	1.86788	0.973194	1.3133	1.0073	0.928581	1.16344	1.01748	1.24885
NGRN	4.79257	0.00477381	0.0201645	0.775554	3.62605	3.48269	28.2289	0.7103	2.18283	4.39725	0.971509	36.6236	0.726684	0.728702	0.719217	1.16062	30.2613
NHLRC3	19.5297	0.0479917	0.105632	5.26342	24.4168	25.8215	24.9229	0.752467	20.1513	25.248	14.433	29.8281	1.19731	4.58271	0.130191	14.4721	23.3832
NID1	8.21807	0.0920181	0.16603	19.1477	29.3014	30.3516	66.968	3.36079	28.1937	30.3579	46.6854	60.6948	3.69404	10.9079	1.75857	49.8044	60.5897
NID2	7.07436	0.0708203	0.138559	17.0016	9.30496	10.1387	286.006	1.39281	8.39366	9.9908	217.519	270.166	1.43316	10.0047	1.6797	250.402	291.328
NINJ1	0.999307	0.587741	0.679922	0.548058	0.526024	0.502327	0.566049	0.337019	0.483638	0.621489	0.347239	0.65302	0.604159	0.547678	0.503199	0.617367	0.677362
NIT1	107.829	0.00325566	0.0154091	0.362386	8.70534	7.69009	11.4565	0.0692712	8.10999	10.2057	3.35334	12.261	0.0752117	0.385045	0.0503557	3.95616	11.0686
NIT2	94.8779	0.026702	0.0698524	1.13776	14.7905	15.6122	15.711	0.15384	11.0318	16.6206	1.88779	19.0168	0.15589	1.15685	0.00951289	2.13539	20.4978
NLGN1	0.871154	0.500741	0.604321	0.857138	0.622351	0.582488	0.722215	0.714398	0.432239	0.670496	0.730978	0.610981	0.619854	0.607898	0.562295	0.816146	1.16207
NLGN2	1.1128	0.296513	0.402184	1.03649	0.966807	1.0749	1.23482	0.756913	1.02633	1.2212	0.762918	0.973667	0.885276	0.76977	0.98514	0.980031	1.20832
NME1	2.48785	0.0144903	0.0446783	2.39263	4.89022	4.33731	3.97816	1.42445	4.80388	4.66928	3.43903	3.76122	1.7434	2.36444	1.74195	5.36099	4.44228
NME3	23.8167	0.0063694	0.0247239	0.0645383	0.385686	0.403265	1.50619	0.016932	0.30687	0.402065	0.511888	1.58546	0.0142836	0.066293	0.00792925	0.469957	1.72226
NMI	24.7319	0.00017119	0.00376719	0.121498	3.00486	3.30466	25.4184	0.0653622	2.02764	3.81954	1.03548	32.3838	0.124922	0.2823	0.0690746	1.70291	26.2528
NMNAT1	114.405	0.00170602	0.0100946	2.94425	55.0359	67.14	274.888	0.586865	32.0577	80.0928	55.5764	331.646	0.529719	5.21656	0.666326	68.7125	457.333
NMRK2	1.30152	0.456991	0.564337	1.38367	0.993437	1.00118	1.21386	0.932645	1.18567	1.3274	0.914719	1.74497	0.931095	1.24643	1.11358	1.28806	1.40192
NMT1	19.5	0.00102171	0.0073922	3.29482	26.6987	21.5184	71.106	1.2131	25.2603	28.9181	17.1853	84.9181	1.2954	5.05356	0.810172	16.9228	117.653
NOMO1	43.3242	0.0446964	0.100113	0.653473	3.34893	3.6331	5.95004	0.067265	2.24171	3.87179	1.84638	6.85711	0.0772993	0.422728	0.0439467	2.2642	6.04776
NOP56	0.773997	0.856494	0.895312	0.397493	0.26893	0.400341	1.2018	0.444021	0.211672	0.343671	0.404301	0.958334	0.542314	0.333186	0.294329	0.305597	1.10765
NOS1	0.422025	0.133953	0.218813	0.122394	0.0846527	0.0573684	0.138773	0.0366867	0.024092	0.0917721	0.00469194	0.0204607	0.0856739	0.0143739	0.0412061	0.0361565	0.0107182
NOS2	3.07673	0.020471	0.0574799	0.865077	2.19558	2.16941	1.66497	0.54115	1.44363	1.71547	0.700569	2.14905	0.478171	0.692795	0.712321	0.731586	1.86154
NOS3	1.13288	0.0251324	0.0669663	0.885399	1.10588	1.04102	0.862084	0.859578	1.48134	0.880869	1.00201	0.86328	0.952176	0.985823	1.41902	1.16716	1.00305
NOTCH1	20.0802	0.046881	0.103743	0.702758	4.33911	4.552	2.02315	0.105389	3.52665	4.61906	1.35154	2.42402	0.110391	1.26716	0.0736077	1.46856	2.21668
NOTCH2	119.61	0.0812046	0.152939	3.35497	16.6425	17.3866	18.5121	0.112399	13.6006	18.1563	14.0072	20.076	0.139139	3.85011	0.185052	14.409	19.0987
NOTCH3	34.5281	0.0706286	0.138555	0.160006	0.643227	0.679055	0.435788	0.0137074	0.585118	0.840896	0.511427	0.614379	0.0152939	0.301975	0.0174661	0.509764	0.52807
NPC2	168.838	0.17578	0.27014	22.64	37.3542	37.2147	38.2397	0.183112	38.0177	39.4951	36.8476	36.1469	0.220416	24.6788	0.217336	37.2947	36.2724
NPDC1	331.232	0.0196769	0.0557132	1.00996	30.1127	27.537	20.7984	0.07347	24.3357	35.5999	7.31572	25.6431	0.0684882	2.1592	0.0752221	9.71693	28.323
NPHS1	0.828687	0.121917	0.204454	0.248583	0.146645	0.231487	0.205998	0.19409	0.228521	0.176055	0.111987	0.149799	0.302121	0.220355	0.106277	0.272929	0.219775
NPHS2	1.26348	0.216217	0.315213	0.362663	0.397107	0.313405	0.54821	0.293819	0.458216	0.530748	0.384539	0.542539	0.458915	0.375192	0.546313	0.439093	0.584672
NPL	0.94187	0.900028	0.924704	0.229999	0.174053	0.187284	0.214344	0.241936	0.225344	0.251216	0.216629	0.308897	0.201172	0.208252	0.186455	0.248342	0.308299
NPM1	26.4134	0.0121828	0.039348	7.45909	54.1692	52.7829	48.5938	1.77448	47.0199	56.9806	39.1516	56.6027	1.83974	10.4324	0.491547	40.5014	56.5753
NPPB	3.23082	0.0461231	0.102485	3.14334	1.64615	1.62541	34.5042	0.704709	1.12047	2.21468	25.159	25.7339	0.645594	2.27679	1.1214	45.7025	58.9533
NPPC	8.32702	0.0123262	0.0396364	0.109136	0.419139	0.461499	0.423197	0.0379594	0.351403	0.610346	0.11488	0.588413	0.0503348	0.136645	0.0514816	0.203754	0.552674
NPR1	1.32492	0.356314	0.465374	1.47468	1.21462	1.52035	1.36472	1.00549	1.35079	1.8405	1.32859	0.927359	1.01953	1.07968	1.35548	1.29711	1.6306
NPTN	1.6271	0.0694158	0.136727	0.089977	0.238606	0.0806378	0.168066	0.0589199	0.0826696	0.0641236	0.104792	0.146401	0.097025	0.167973	0.187778	0.092276	0.180216
NPTX1	1.68343	0.17186	0.265557	0.210414	0.227999	0.234409	0.314036	0.106506	0.209511	0.205072	0.168989	0.3067	0.124455	0.171562	0.118684	0.194225	0.266037
NPTX2	1.45649	0.0803754	0.151965	0.161008	0.185862	0.16422	0.174295	0.127609	0.174343	0.227715	0.189833	0.193835	0.104828	0.155706	0.179879	0.221949	0.224518
NPTXR	21.6681	0.00803802	0.0292957	0.212245	0.903001	0.723367	9.55927	0.0340217	0.702807	0.85169	3.02744	11.3043	0.0416742	0.247895	0.0402658	3.34452	13.6403
NPY	2.41195	0.0192813	0.0552041	0.0565943	0.103701	0.0978489	0.119121	0.0307472	0.0886522	0.110882	0.0666154	0.121793	0.0405684	0.0587527	0.0419845	0.0908481	0.180116
NRCAM	4.73348	0.0519298	0.111858	0.0727	0.205499	0.20067	0.218575	0.0205303	0.128452	0.150069	0.0713126	0.237533	0.0317038	0.0848172	0.0261236	0.0805875	0.247706
NRGN	29.8881	0.000695188	0.00612891	2.73057	39.1191	29.7208	71.1405	0.897634	32.9658	44.1365	12.8705	79.1052	1.10297	3.95068	1.05995	15.661	89.3936
NRN1	1.21934	0.298897	0.405042	1.16522	1.04972	1.00591	0.986369	0.841188	1.01847	1.10573	0.893475	1.05738	0.86089	0.965334	1.14671	1.33543	1.63252
NRP1	11.3161	0.123257	0.205875	3.92148	7.52765	7.79636	13.8441	0.550876	7.05282	8.49197	6.50974	12.6889	0.688964	1.34948	0.0709035	8.52441	12.5473
NRP2	6.60565	0.010126	0.0346584	0.0619952	0.270331	0.273327	0.209802	0.031761	0.186042	0.477178	0.0678974	0.256601	0.0239804	0.0426119	0.041999	0.099656	0.214493
NRTN	1.00403	0.666152	0.74604	1.80575	1.18091	1.5977	1.66198	0.422025	1.10888	0.93491	1.07304	1.4104	1.17617	1.0108	1.2937	0.831046	1.36339
NRXN3	1.15301	0.563553	0.660127	1.34901	1.17862	1.06747	1.02811	1.02222	1.08787	0.909723	1.18649	1.32804	0.784693	1.21622	1.38137	1.26129	1.0289
NSFL1C	487.176	0.0463494	0.10287	6.39436	102.879	102.473	167.893	0.210341	80.304	121.938	44.1916	184.964	0.129435	11.8269	0.285606	54.1091	202.517
NT5C	80.5884	0.0094497	0.0329219	10.8724	183.724	180.468	251.672	1.46378	145.987	206.658	72.2637	278.281	2.23938	7.16219	0.407226	84.6888	278.436
NT5C1A	1.4903	0.0152658	0.0464078	0.367776	0.507507	0.442546	1.04514	0.28107	0.402093	0.577503	0.343361	1.24747	0.296952	0.35133	0.242104	0.382783	1.14512
NT5C3A	4.00555	0.0529757	0.113359	0.610304	0.927423	0.955747	1.8245	0.234474	0.897448	1.16183	0.822792	1.13422	0.238606	0.301264	0.420419	1.20422	2.13243
NT5E	10.0283	0.0970843	0.173246	26.3787	54.0716	52.031	48.228	4.89022	49.0404	53.568	45.617	51.0345	4.45461	42.1833	10.0137	48.6039	50.4786
NTF3	1.24989	0.285722	0.391545	0.0687451	0.0597466	0.0616908	0.048894	0.0365572	0.0744802	0.0769199	0.0431499	0.0742636	0.0507939	0.0634868	0.0756876	0.0551881	0.106262
NTF4	1.9583	0.123513	0.206066	0.627332	0.508211	0.641002	0.729005	0.309991	0.590619	0.728954	0.506383	0.947042	0.350868	0.687104	0.513167	0.9705	1.01354
NTproBNP	4.4217	0.231906	0.331634	1.08028	0.288551	0.239451	3.25329	0.0752742	0.202136	0.224051	3.46823	3.1571	0.113779	0.503094	0.109621	4.9499	4.37323
NTRK2	1.56103	0.132876	0.217589	0.148651	0.139855	0.151124	0.188665	0.0823265	0.117034	0.173019	0.0879361	0.159	0.101856	0.173487	0.200768	0.140506	0.298127
NTRK3	0.920762	0.350417	0.459726	0.0275787	0.0246409	0.00688418	0.0444122	0.0198819	0.00958437	0.027531	0.0051276	0.0253934	0.028712	0.0279056	0.0200605	0.0405262	0.0301541
NUB1	19.6915	0.00328171	0.0154967	0.264805	2.20886	2.1592	5.07497	0.0720729	1.64821	2.82568	0.780732	4.57129	0.109652	0.29724	0.0945289	1.01284	5.15581
NUBP1	1.11265	0.346579	0.455713	0.319436	0.713606	0.630077	0.594727	0.710448	0.805022	0.79048	1.0808	0.997024	0.781111	0.875695	0.778625	1.06481	0.591438
NUCB2	35.283	0.0155659	0.0469063	0.190505	1.68611	1.42346	3.909	0.0403441	1.03125	1.54499	0.634899	4.7384	0.027088	0.0899084	0.033984	0.768012	4.30854
NUDC	162.906	0.0380057	0.0888015	1.08621	12.1788	11.5322	19.8697	0.060108	10.5035	13.7399	7.09745	20.217	0.0707905	1.61049	0.202347	7.60791	20.6647
NUDT10	1.06518	0.469264	0.576947	1.45317	1.43694	1.05959	1.27748	1.34901	1.4026	1.75078	1.13186	1.56211	1.33811	1.36765	1.55606	1.59726	1.96973
NUDT15	3.86401	0.00108831	0.00759257	1.05724	4.08716	3.53645	4.05218	0.626332	2.42435	3.6253	3.6331	2.82294	0.915226	1.7767	0.604285	3.18501	4.17102
NUDT16	10.5341	0.0187075	0.0540337	0.268631	1.18904	0.941152	2.18844	0.0660499	0.904881	1.21251	0.596461	2.30282	0.0893431	0.576703	0.133888	0.751477	1.89146
NUDT2	2.34226	0.0380617	0.0888613	1.10826	1.86542	1.9564	3.129	0.710349	1.66382	1.74509	0.769344	1.36737	0.635075	0.820571	0.787963	1.11481	2.57755
NUDT5	42.0636	0.0309722	0.0776431	36.8093	257.013	257.62	200.228	5.76172	242.359	258.765	260.114	207.965	4.90754	57.7801	7.66189	272.064	207.418
NUMB	19.5121	0.00221935	0.0119469	0.154139	1.63614	1.45206	6.27276	0.0698692	1.14417	1.75188	0.389501	7.28889	0.0744182	0.168813	0.0182976	0.34329	5.6647
NUP50	1.25684	0.0849985	0.157446	1.27828	1.52944	1.46307	1.75589	1.01692	1.27218	1.63105	0.846276	2.16205	1.16409	1.06977	1.11042	1.21909	2.28818
NXPE4	0.754975	0.16533	0.257464	1.33136	0.978403	0.684964	0.991167	0.964331	0.496271	0.855832	0.952704	0.58719	0.798464	0.635648	0.886935	0.606887	0.728045
NXPH1	1.62158	0.381252	0.489032	0.276031	0.180304	0.302163	0.472898	0.186339	0.324525	0.306403	0.0939932	0.219075	0.180666	0.208512	0.233711	0.313992	0.30357
NXPH3	1.49195	0.131098	0.215633	0.0928535	0.119684	0.1052	0.174174	0.0417031	0.103249	0.138927	0.0919377	0.16781	0.0705114	0.0823322	0.0545567	0.0839108	0.174403
OBP2B	1.13398	0.363048	0.471221	0.0027311	0.00304298	0.00178978	0.00796837	0.00218872	0.00249854	0.00346867	0.00309703	0.00363004	0.00319936	0.00279643	0.000841937	0.00581139	0.00979391
OCLN	226.27	0.0295452	0.0750963	7.79041	129.239	128.998	197.348	0.396667	105.793	144.117	61.3504	212.512	0.570105	17.1757	1.30976	63.6108	221.782
ODAM	0.945664	0.443971	0.552459	0.234913	0.365895	0.162837	0.171383	0.219227	0.207316	0.193781	0.149726	0.231086	0.133656	0.180804	0.383633	0.286439	0.289513
OFD1	0.964665	0.605313	0.693855	0.814395	0.42848	0.6537	0.862084	0.768864	0.741696	0.712272	0.594562	1.27978	0.521956	0.800016	0.819207	0.701444	1.02605
OGA	3.39686	0.000824813	0.00670412	0.940826	3.19585	3.2732	8.10044	0.729915	2.42435	4.00194	1.36765	8.91355	0.953365	0.869646	0.846569	1.88675	6.65482
OGFR	75.5102	0.0048496	0.0203669	0.27907	3.95835	4.22573	17.9076	0.0524214	2.63353	4.26486	2.46434	18.1765	0.0425971	0.695586	0.0547955	2.64854	17.7827
OGN	1.46378	0.0692666	0.136617	0.0282775	0.034792	0.0255382	0.030219	0.0194795	0.0316314	0.0300936	0.0190311	0.0467497	0.0206445	0.023513	0.0253389	0.0541798	0.0441697
OGT	0.864657	0.0899236	0.163462	0.725828	0.389258	0.770411	0.53559	0.786272	0.576064	0.969155	0.335922	0.679855	0.788673	0.736471	0.767533	1.05651	0.399205
OLFM4	0.736726	0.322953	0.429869	0.118841	0.0828876	0.0587283	0.0841613	0.0906782	0.0801308	0.0891513	0.0858106	0.237896	0.114237	0.101955	0.0734548	0.12333	0.0794395
OLR1	6.30065	0.00507165	0.0209978	0.096951	0.143547	0.0577674	1.48473	0.0384253	0.103529	0.12096	0.714695	1.30188	0.0506357	0.319038	0.0590467	0.692603	1.67516
OMD	0.94285	0.492032	0.597262	0.011371	0.0090724	0.00508301	0.00819693	0.00703663	0.00663448	0.00700111	0.0123051	0.00456174	0.00621082	0.00763688	0.00548725	0.00522809	0.00616578
OMG	1.93281	0.279398	0.385112	0.0620124	0.0335324	0.0321508	0.138197	0.021861	0.0302379	0.0716495	0.0422531	0.0955037	0.0198571	0.0503522	0.0221938	0.0398162	0.106594
OMP	1.16975	0.220755	0.320072	1.01396	1.21807	1.34574	1.78707	1.25911	1.1176	1.46074	1.80475	1.4797	1.48999	1.38876	1.62766	2.02258	1.47284
OPHN1	2.28786	0.000973576	0.00715016	0.190677	0.352746	0.376103	1.07177	0.154181	0.34748	0.460253	0.339716	1.15573	0.131944	0.172875	0.172755	0.350358	1.35999
OPLAH	7.69062	9.62336e-06	0.00376719	1.11018	9.05742	8.48962	8.4538	1.09924	7.63062	11.2839	3.0746	9.26634	0.970634	3.34916	1.1653	3.61175	9.18449
OPTC	1.12943	0.478672	0.586158	0.0798425	0.0416454	0.0539512	0.135588	0.0477684	0.0500287	0.0442218	0.0681473	0.118282	0.0198186	0.0549514	0.0231844	0.045813	0.127194
ORM1	0.894033	0.0334656	0.0816686	0.596337	0.509481	0.499342	0.537971	0.560233	0.526498	0.560777	0.499619	0.529462	0.602069	0.578304	0.591808	0.5655	0.533145
OSBPL2	1.16659	0.0464601	0.102959	1.1118	1.17446	1.074	1.2612	0.959996	1.0487	1.25284	1.01494	1.63592	1.00675	0.986028	1.08546	1.25614	1.53283
OSCAR	311.956	0.0253396	0.0673954	0.242071	5.11878	4.60947	8.86426	0.0116745	4.3352	5.13691	2.98432	9.98664	0.014776	0.630995	0.000213733	3.17686	8.85382
OSM	13.13	0.0839249	0.156051	0.0246495	0.0484117	0.0587161	0.0544434	0.00412669	0.0541836	0.0633944	0.0356958	0.0677939	0.00405804	0.030079	0.00598431	0.0443384	0.0945814
OSMR	10.6391	0.104067	0.182039	26.1348	52.4111	58.0088	66.0186	4.05584	56.756	52.6186	49.2653	58.0611	4.94579	28.1293	0.93368	49.0438	54.3836
OSTN	1.36812	0.133357	0.218254	0.7285	0.759331	0.840605	1.08103	0.857971	0.608066	1.14338	0.706372	0.996678	0.669103	0.606004	1.19499	1.00856	1.2201
OTOA	1.09543	0.608227	0.696397	1.03505	0.910102	0.823477	0.953761	0.786217	0.939393	0.919678	0.688773	1.05395	0.857554	0.829492	1.1042	0.959929	1.20924
OTUD6B	4.64732	0.00116738	0.00791707	0.814677	3.96742	4.21987	14.2106	0.853699	3.00945	4.44567	1.72907	13.981	0.883744	0.761967	0.706617	2.16385	11.733
OTUD7B	13.6895	0.000623007	0.00590527	0.273649	3.97705	3.74613	16.3645	0.219912	1.99073	4.96227	0.5621	16.2537	0.285428	0.293575	0.333533	0.747062	19.3103
OXCT1	17.6403	0.000809003	0.00666117	0.0986457	1.58601	1.28494	7.06995	0.045813	0.861905	1.99834	0.429461	9.43681	0.0728413	0.118471	0.0214408	0.500694	7.2793
OXT	2.23969	0.0215154	0.0595545	0.00424153	0.0132295	0.0112588	0.00765543	0.00636334	0.00831193	0.00810147	0.0111811	0.0108678	0.00380523	0.00401051	0.00949972	0.00836801	0.0149439
P4HB	38.0916	0.0110057	0.0365565	0.552904	4.45183	4.80621	10.3776	0.106446	3.79658	4.35297	2.31081	10.7682	0.114276	0.888288	0.121498	2.61226	9.33338
PACS2	8.39017	0.000326034	0.00447417	0.524567	5.65882	4.16986	10.2099	0.496994	3.48051	6.15432	1.20147	9.92454	0.393763	0.782195	0.299951	1.5997	11.9356
PADI2	1.60047	0.186138	0.280888	0.16927	0.315541	0.288872	0.332955	0.162105	0.14894	0.55321	0.213617	0.270913	0.28033	0.152703	0.267331	0.229983	0.553095
PADI4	1.14005	0.752065	0.813812	0.349606	0.391125	0.252473	0.204561	0.225359	0.328827	0.271853	0.176361	0.301013	0.244651	0.380166	0.244567	0.37162	0.278915
PAEP	2.75662	0.126681	0.209796	0.043895	0.0485899	0.0522328	0.0829048	0.01328	0.0374394	0.0575157	0.0555411	0.0815936	0.0201483	0.0352777	0.0217491	0.0803031	0.0649602
PAFAH1B3	1.11219	0.271033	0.376817	1.16231	1.29271	1.13069	1.27863	1.30279	1.31686	1.57004	1.06054	1.2355	1.13729	1.00584	1.39069	1.37478	1.73375
PAFAH2	0.768438	0.0283982	0.0728779	0.565344	0.441903	0.255112	0.541337	0.704075	0.422318	0.719666	0.485889	0.469273	0.610685	0.435336	0.259193	0.539128	0.743704
PAG1	14.2956	0.114497	0.19583	0.335713	0.656288	0.508176	2.27679	0.0373461	0.427205	0.312819	0.533885	2.88866	0.0135572	0.241635	0.0535526	0.652523	2.51054
PAGR1	12.0997	0.000192456	0.00376719	0.656288	7.87129	6.80219	36.5424	0.562178	5.20392	11.9108	2.67994	44.9204	0.387885	0.731536	0.637943	3.37854	41.8223
PAIP2B	3.96907	0.00128384	0.00835786	0.716978	3.77663	2.84573	16.7955	0.590742	2.73208	4.94304	1.44423	16.0166	0.87327	0.608741	0.67357	2.55584	16.5861
PAK4	2.02553	0.0145858	0.0447918	0.529206	0.962128	0.791631	1.95735	0.390826	0.675019	0.844284	0.502223	1.68693	0.281674	0.563427	0.529756	0.705931	2.13895
PALLD	1.58535	0.000941124	0.00704039	0.747736	1.16578	1.35707	2.69391	0.786326	1.18542	1.42306	0.951846	3.07801	0.678067	0.760964	1.06526	1.09931	3.01676
PALM	126.08	0.000702824	0.00615077	0.0614944	2.26907	2.12786	8.84155	0.016877	1.45942	2.26279	0.849332	9.70481	0.0119421	0.159453	0.0164702	1.08493	7.41373
PALM2	91.8813	9.93698e-05	0.00376719	0.391531	16.3679	17.2677	37.1812	0.178142	10.7064	18.6035	3.02933	43.9259	0.175787	0.32099	0.285844	3.37924	39.5416
PALM3	0.8337	0.0339541	0.0824314	1.17194	1.27668	0.947173	0.797524	1.06098	0.777061	0.73596	0.639936	1.17674	1.19715	0.977047	1.10611	1.17952	1.0511
PAM	48.1045	0.033247	0.0813104	1.77498	11.4661	12.6389	15.485	0.218469	8.6614	11.9638	6.72904	18.0322	0.238358	1.96619	0.0760135	6.48138	15.3333
PAMR1	1.96061	0.0212361	0.0590611	0.0179845	0.0255789	0.025666	0.0310083	0.0109206	0.021194	0.0304039	0.0204919	0.0331304	0.0130908	0.0173478	0.0177455	0.0479974	0.0318558
PAPPA	1.52594	0.0982096	0.174615	0.103946	0.679808	0.379402	0.259913	0.124801	0.664804	0.567542	0.0548829	0.158615	0.0406557	0.106868	0.102117	0.12208	0.0679162
PARD3	0.999238	0.656242	0.736917	0.192216	0.150392	0.102821	0.307509	0.0549552	0.124991	0.19195	0.122716	0.311478	0.150507	0.124524	0.0413319	0.154331	0.15401
PARK7	4.37384	0.0194829	0.0553974	35.632	78.826	81.8437	89.9032	18.4391	80.6499	84.7711	67.7242	93.0027	16.0422	41.0326	15.8961	74.7344	104.076
PARP1	417.028	0.0001801	0.00376719	1.52235	156.498	156.954	212.556	0.37527	125.618	188.106	33.5793	228.603	0.372988	7.34723	0.50881	45.8008	247.383
PAXX	211.059	0.00011425	0.00376719	0.216419	19.2862	17.7187	62.9834	0.0683744	11.6592	25.4483	2.66087	92.6488	0.0839515	0.339198	0.087238	2.92006	65.7674
PBK	1.63116	0.131088	0.215633	1.80901	2.04443	1.60147	3.32096	0.997093	1.47519	2.7215	1.05015	3.29665	1.07564	1.29047	1.26181	1.75455	2.84337
PBLD	1.44543	0.219469	0.318709	0.223044	0.207934	0.258816	0.350601	0.232371	0.19927	0.418645	0.335876	0.356952	0.310594	0.239949	0.344434	0.335573	0.386864
PBXIP1	1.14203	0.0892765	0.162893	0.0711891	0.0636189	0.0712483	0.373091	0.0806434	0.0813	0.0982023	0.0956428	0.395432	0.0662103	0.055649	0.0601038	0.0690029	0.390989
PCARE	0.885092	0.898973	0.924595	0.368567	0.47012	0.326216	0.252876	0.212053	0.302624	0.399011	0.382916	0.231134	0.385446	0.242205	0.4451	0.348758	0.233469
PCBD1	95.7964	0.0275345	0.0714137	4.01556	46.2762	44.4774	54.2744	0.301452	42.571	48.0612	24.1843	66.4409	0.464291	5.7386	0.159685	25.341	53.7838
PCBP2	1.52098	0.00404481	0.0179278	0.210195	0.297405	0.253121	0.460541	0.185849	0.319702	0.360882	0.292742	0.565265	0.228648	0.216584	0.234962	0.333071	1.1228
PCDH1	4.9362	0.22473	0.324552	0.15301	0.163799	0.1344	0.195617	0.0283934	0.140155	0.159818	0.126131	0.240549	0.0268153	0.0968906	0.0170451	0.134679	0.242776
PCDH12	4.2566	0.000248994	0.00401225	0.0676109	0.287792	0.248376	0.291446	0.0453046	0.249533	0.326374	0.255731	0.40503	0.0717688	0.115367	0.056661	0.288571	0.387804
PCDH17	2.57326	0.0759057	0.145395	0.101377	0.0967295	0.104698	0.196064	0.0447459	0.121624	0.0974361	0.115143	0.300722	0.0437037	0.075719	0.0525706	0.159707	0.323851
PCDH7	1.32979	0.186399	0.281138	0.0418653	0.0478247	0.0372943	0.0643864	0.0229081	0.0351971	0.0356192	0.0401432	0.0654665	0.0301876	0.0237357	0.027956	0.0547499	0.0634736
PCDH9	1.80463	0.115748	0.197162	0.0079761	0.0105399	0.0109989	0.0169779	0.00925661	0.00955254	0.037416	0.0193852	0.0237258	0.00273812	0.0143939	0.0121029	0.0103373	0.0199261
PCDHB15	0.90689	0.854421	0.894831	0.14692	0.149841	0.143886	0.0901268	0.0864674	0.154406	0.154267	0.0849937	0.116929	0.131615	0.100893	0.113401	0.119361	0.15447
PCNA	1.40717	0.0155168	0.0469034	0.731688	0.843933	0.906765	1.36018	0.5705	0.787253	1.05307	0.668547	1.39127	0.622351	0.63082	0.59481	0.875755	1.24556
PCOLCE	29.3014	0.232337	0.332088	11.1317	12.1982	13.6753	13.68	0.251408	11.0901	10.2198	14.7618	12.1518	0.416301	12.3557	0.040777	15.5086	12.0528
PCSK7	1.856	0.0245212	0.0655169	0.160573	0.223369	0.397438	0.40293	0.0952392	0.298024	0.214255	0.725828	0.353186	0.169388	0.268464	0.0599873	0.496099	0.286737
PCSK9	16.0444	0.112721	0.193738	10.7383	10.4505	10.745	53.6275	0.636177	11.8927	9.72569	95.2667	53.1206	0.741234	5.02422	0.190215	91.095	59.0965
PCYT2	3.4728	0.0125854	0.0403368	0.149426	0.470022	0.510223	2.18995	0.0538541	0.378168	0.515556	0.249308	2.20076	0.135344	0.0768879	0.142714	0.317186	1.91322
PDAP1	686.778	0.00148217	0.00922554	0.942393	93.9096	90.3905	153.203	0.12418	72.9886	109.622	31.8871	170.982	0.131615	5.42454	0.254388	38.052	171.766
PDCD1	1.40474	0.404073	0.512632	0.0662976	0.0334233	0.0176095	0.0533858	0.0234967	0.0116615	0.0351971	0.0177222	0.0474121	0.0237933	0.0523597	0.0122243	0.00178842	0.0478512
PDCD1LG2	1.98192	0.00224677	0.0119748	0.101012	0.189268	0.163165	0.20954	0.0742276	0.154417	0.225954	0.0988922	0.217547	0.0823265	0.104966	0.0816106	0.138879	0.260743
PDCD5	452.132	0.0111262	0.0368871	2.91946	121.828	125.001	163.551	0.269452	98.251	143.688	44.9672	173.91	0.237303	10.1795	1.03735	51.8115	179.582
PDCD6	19.2515	0.000228399	0.0038671	0.193875	1.8474	2.17031	3.29642	0.0952723	1.65933	2.12461	0.745872	3.58035	0.0959615	0.272325	0.0902894	0.906702	3.5883
PDCL2	0.952044	0.819027	0.866769	0.985618	0.997854	0.938351	1.40981	0.901875	0.819037	1.38684	0.900002	0.915607	1.10099	1.10865	0.754713	0.763659	1.49361
[truncated: 924 more rows]

## Sheet: Table S3 - GO PEA (up)
GO biological process complete	n	fold Enrichment	P-value	FDR
signaling (GO:0023052)	71	3.82	5.93e-38	9.04e-34
cell communication (GO:0007154)	71	3.7	4.57e-37	3.48e-33
cell surface receptor signaling pathway (GO:0007166)	54	7.13	7.06e-37	3.59e-33
signal transduction (GO:0007165)	69	3.96	1.19e-36	4.54e-33
taxis (GO:0042330)	31	24.53	2.14e-34	5.43e-31
chemotaxis (GO:0006935)	31	24.67	1.81e-34	5.52e-31
locomotion (GO:0040011)	31	23.13	1.17e-33	2.55e-30
myeloid leukocyte migration (GO:0097529)	23	45.43	6.16e-31	1.17e-27
leukocyte chemotaxis (GO:0030595)	22	40.27	1.56e-28	2.38e-25
cell chemotaxis (GO:0060326)	24	30.65	1.55e-28	2.63e-25
cellular response to stimulus (GO:0051716)	69	2.94	4.47e-28	6.19e-25
granulocyte chemotaxis (GO:0071621)	19	59.96	1.28e-27	1.63e-24
response to cytokine (GO:0034097)	34	11.33	2.74e-27	3.22e-24
cytokine-mediated signaling pathway (GO:0019221)	27	19.3	3.76e-27	3.82e-24
leukocyte migration (GO:0050900)	24	26.57	3.71e-27	4.04e-24
granulocyte migration (GO:0097530)	19	51.65	1.62e-26	1.54e-23
cellular response to cytokine stimulus (GO:0071345)	32	12.09	2.22e-26	1.99e-23
neutrophil chemotaxis (GO:0030593)	18	61.01	2.65e-26	2.24e-23
cell migration (GO:0016477)	34	10.36	4.62e-26	3.7e-23
positive regulation of signaling (GO:0023056)	42	6.57	2.15e-25	1.49e-22
positive regulation of cell communication (GO:0010647)	42	6.57	2.06e-25	1.49e-22
neutrophil migration (GO:1990266)	18	53.72	2.04e-25	1.56e-22
positive regulation of cell population proliferation (GO:0008284)	34	9.83	2.45e-25	1.62e-22
positive regulation of signal transduction (GO:0009967)	40	7	5.52e-25	3.51e-22
regulation of cell migration (GO:0030334)	33	9.64	2.88e-24	1.76e-21
response to external stimulus (GO:0009605)	45	5.4	4.13e-24	2.42e-21
response to stimulus (GO:0050896)	71	2.38	6.87e-24	3.88e-21
positive regulation of MAPK cascade (GO:0043410)	26	15.29	1.17e-23	6.37e-21
cell motility (GO:0048870)	34	8.64	1.41e-23	7.4e-21
regulation of cell motility (GO:2000145)	33	9.06	1.89e-23	9.62e-21
positive regulation of response to stimulus (GO:0048584)	44	5.39	2.03e-23	1e-20
positive regulation of cell migration (GO:0030335)	27	13.65	2.29e-23	1.09e-20
positive regulation of intracellular signal transduction (GO:1902533)	33	8.69	6.79e-23	3.05e-20
regulation of locomotion (GO:0040012)	33	8.7	6.6e-23	3.05e-20
positive regulation of cell motility (GO:2000147)	27	13.01	7.73e-23	3.36e-20
response to chemical (GO:0042221)	53	3.85	8.09e-23	3.42e-20
positive regulation of protein phosphorylation (GO:0001934)	27	12.87	1e-22	4.14e-20
positive regulation of locomotion (GO:0040017)	27	12.67	1.48e-22	5.79e-20
chemokine-mediated signaling pathway (GO:0070098)	16	52.93	1.47e-22	5.89e-20
regulation of multicellular organismal process (GO:0051239)	48	4.44	1.62e-22	6.17e-20
cell-cell signaling (GO:0007267)	33	8.34	2.31e-22	8.58e-20
response to chemokine (GO:1990868)	16	47.75	6.45e-22	2.29e-19
cellular response to chemokine (GO:1990869)	16	47.75	6.45e-22	2.34e-19
positive regulation of phosphorylation (GO:0042327)	27	11.92	6.86e-22	2.38e-19
positive regulation of biological process (GO:0048518)	63	2.79	7.37e-22	2.5e-19
regulation of cell population proliferation (GO:0042127)	38	6.23	9.11e-22	3.02e-19
regulation of response to stimulus (GO:0048583)	53	3.65	9.67e-22	3.14e-19
cellular response to chemical stimulus (GO:0070887)	43	4.94	2.63e-21	8.36e-19
positive regulation of cellular process (GO:0048522)	60	2.89	8.53e-21	2.65e-18
response to organic substance (GO:0010033)	43	4.79	9.06e-21	2.76e-18
positive regulation of phosphate metabolic process (GO:0045937)	27	10.59	1.3e-20	3.82e-18
positive regulation of phosphorus metabolic process (GO:0010562)	27	10.59	1.3e-20	3.89e-18
regulation of peptidyl-tyrosine phosphorylation (GO:0050730)	19	23.5	1.46e-20	4.19e-18
regulation of signal transduction (GO:0009966)	46	4.18	3.31e-20	9.34e-18
regulation of MAPK cascade (GO:0043408)	26	10.97	3.49e-20	9.66e-18
regulation of protein phosphorylation (GO:0001932)	29	8.72	5.73e-20	1.56e-17
positive regulation of multicellular organismal process (GO:0051240)	36	5.98	6.71e-20	1.79e-17
regulation of signaling (GO:0023051)	48	3.84	8.58e-20	2.25e-17
positive regulation of peptidyl-tyrosine phosphorylation (GO:0050731)	17	28.46	9.32e-20	2.37e-17
regulation of cell communication (GO:0010646)	48	3.83	9.23e-20	2.39e-17
positive regulation of protein modification process (GO:0031401)	27	9.72	1.1e-19	2.76e-17
cellular response to organic substance (GO:0071310)	36	5.73	2.7e-19	6.65e-17
regulation of phosphorylation (GO:0042325)	29	8.05	4.74e-19	1.15e-16
regulation of ERK1 and ERK2 cascade (GO:0070372)	19	17.62	2.32e-18	5.52e-16
cellular response to interleukin-1 (GO:0071347)	14	39.22	3.47e-18	8.13e-16
lymphocyte chemotaxis (GO:0048247)	12	65.89	3.88e-18	8.96e-16
positive chemotaxis (GO:0050918)	12	64.6	4.78e-18	1.09e-15
positive regulation of ERK1 and ERK2 cascade (GO:0070374)	17	22.12	4.9e-18	1.1e-15
regulation of developmental process (GO:0050793)	40	4.49	5.03e-18	1.11e-15
regulation of multicellular organismal development (GO:2000026)	32	6.26	5.23e-18	1.14e-15
regulation of anatomical structure morphogenesis (GO:0022603)	26	8.45	1.72e-17	3.69e-15
regulation of leukocyte migration (GO:0002685)	17	20.21	2.04e-17	4.32e-15
regulation of phosphate metabolic process (GO:0019220)	29	6.92	2.46e-17	5.13e-15
regulation of phosphorus metabolic process (GO:0051174)	29	6.92	2.51e-17	5.18e-15
regulation of biological process (GO:0050789)	74	1.73	3.23e-17	6.55e-15
positive regulation of leukocyte migration (GO:0002687)	15	26.92	3.54e-17	7.11e-15
immune system process (GO:0002376)	38	4.5	5.13e-17	1.01e-14
monocyte chemotaxis (GO:0002548)	11	70.24	5.65e-17	1.1e-14
response to interleukin-1 (GO:0070555)	14	31.25	6.38e-17	1.23e-14
immune response (GO:0006955)	33	5.41	8.89e-17	1.67e-14
positive regulation of cell division (GO:0051781)	13	37.97	8.78e-17	1.67e-14
positive regulation of developmental process (GO:0051094)	30	6.16	1.3e-16	2.41e-14
regulation of protein modification process (GO:0031399)	29	6.47	1.41e-16	2.58e-14
regulation of chemotaxis (GO:0050920)	16	19.35	3.75e-16	6.81e-14
enzyme-linked receptor protein signaling pathway (GO:0007167)	22	9.84	4.31e-16	7.72e-14
lymphocyte migration (GO:0072676)	12	41.71	5.22e-16	9.25e-14
regulation of intracellular signal transduction (GO:1902531)	33	5.09	5.35e-16	9.38e-14
biological regulation (GO:0065007)	74	1.67	6.06e-16	1.05e-13
regulation of cellular process (GO:0050794)	72	1.77	7.3e-16	1.25e-13
mononuclear cell migration (GO:0071674)	13	31.59	7.85e-16	1.33e-13
regulation of cell differentiation (GO:0045595)	31	5.44	1.02e-15	1.71e-13
response to tumor necrosis factor (GO:0034612)	15	20.19	1.92e-15	3.17e-13
response to type II interferon (GO:0034341)	13	27.04	5.04e-15	8.26e-13
regulation of immune system process (GO:0002682)	30	5.35	5.45e-15	8.84e-13
cellular response to tumor necrosis factor (GO:0071356)	14	21.47	8.12e-15	1.3e-12
regulation of cell division (GO:0051302)	14	20.78	1.24e-14	1.96e-12
response to stress (GO:0006950)	42	3.37	1.24e-14	1.97e-12
inflammatory response (GO:0006954)	20	9.79	1.31e-14	2.04e-12
positive regulation of protein metabolic process (GO:0051247)	27	5.96	1.56e-14	2.41e-12
positive regulation of chemotaxis (GO:0050921)	13	24.45	1.69e-14	2.57e-12
cellular response to type II interferon (GO:0071346)	12	29.95	1.97e-14	2.97e-12
positive regulation of cellular metabolic process (GO:0031325)	41	3.37	3.49e-14	5.22e-12
cellular response to lipid (GO:0071396)	19	9.88	5.72e-14	8.47e-12
negative regulation of biological process (GO:0048519)	50	2.64	6.87e-14	1.01e-11
regulation of response to external stimulus (GO:0032101)	25	6.25	7.06e-14	1.03e-11
positive regulation of macromolecule metabolic process (GO:0010604)	41	3.3	7.25e-14	1.04e-11
cellular response to growth factor stimulus (GO:0071363)	18	10.4	1.25e-13	1.79e-11
positive regulation of phosphatidylinositol 3-kinase/protein kinase B signal transduction (GO:0051897)	13	20.63	1.3e-13	1.83e-11
response to other organism (GO:0051707)	27	5.36	1.91e-13	2.67e-11
response to external biotic stimulus (GO:0043207)	27	5.35	2.01e-13	2.78e-11
positive regulation of metabolic process (GO:0009893)	42	3.1	2.37e-13	3.26e-11
eosinophil chemotaxis (GO:0048245)	8	87.86	2.64e-13	3.6e-11
response to lipid (GO:0033993)	22	7.09	2.84e-13	3.83e-11
positive regulation of transport (GO:0051050)	22	7.06	3.04e-13	4.06e-11
eosinophil migration (GO:0072677)	8	84.48	3.45e-13	4.57e-11
response to growth factor (GO:0070848)	18	9.77	3.53e-13	4.63e-11
response to biotic stimulus (GO:0009607)	27	5.19	4.17e-13	5.43e-11
biological process involved in interspecies interaction between organisms (GO:0044419)	28	4.94	4.29e-13	5.55e-11
cellular response to lipopolysaccharide (GO:0071222)	13	18.21	5.8e-13	7.43e-11
positive regulation of immune system process (GO:0002684)	23	6.31	7.52e-13	9.55e-11
negative regulation of multicellular organismal process (GO:0051241)	24	5.9	8.54e-13	1.08e-10
cellular response to molecule of bacterial origin (GO:0071219)	13	17.24	1.12e-12	1.4e-10
defense response to other organism (GO:0098542)	23	6.18	1.17e-12	1.45e-10
positive regulation of nitrogen compound metabolic process (GO:0051173)	37	3.39	1.31e-12	1.61e-10
animal organ development (GO:0048513)	36	3.45	1.99e-12	2.42e-10
regulation of leukocyte chemotaxis (GO:0002688)	11	24.16	2.28e-12	2.75e-10
transmembrane receptor protein tyrosine kinase signaling pathway (GO:0007169)	16	10.41	3.44e-12	4.12e-10
defense response (GO:0006952)	26	4.94	3.86e-12	4.59e-10
cellular response to biotic stimulus (GO:0071216)	13	15.32	4.61e-12	5.45e-10
positive regulation of leukocyte chemotaxis (GO:0002690)	10	28.6	5.13e-12	6.01e-10
positive regulation of catalytic activity (GO:0043085)	21	6.52	5.21e-12	6.07e-10
positive regulation of molecular function (GO:0044093)	24	5.41	5.37e-12	6.15e-10
regulation of vasculature development (GO:1901342)	14	12.99	5.37e-12	6.2e-10
regulation of transport (GO:0051049)	27	4.58	7.24e-12	8.24e-10
regulation of phosphatidylinositol 3-kinase/protein kinase B signal transduction (GO:0051896)	13	14.57	8.41e-12	9.5e-10
regulation of growth (GO:0040008)	18	7.96	9.73e-12	1.09e-09
defense response to symbiont (GO:0140546)	21	6.29	1e-11	1.11e-09
regulation of secretion (GO:0051046)	18	7.95	9.98e-12	1.11e-09
antimicrobial humoral immune response mediated by antimicrobial peptide (GO:0061844)	10	26.4	1.07e-11	1.17e-09
regulation of programmed cell death (GO:0043067)	26	4.69	1.22e-11	1.33e-09
cell population proliferation (GO:0008283)	19	7.13	1.5e-11	1.62e-09
response to lipopolysaccharide (GO:0032496)	14	11.97	1.52e-11	1.63e-09
response to endogenous stimulus (GO:0009719)	25	4.86	1.62e-11	1.71e-09
positive regulation of response to external stimulus (GO:0032103)	17	8.46	1.6e-11	1.71e-09
regulation of cell development (GO:0060284)	20	6.57	1.65e-11	1.73e-09
negative regulation of cellular process (GO:0048523)	45	2.55	1.86e-11	1.95e-09
regulation of secretion by cell (GO:1903530)	17	8.23	2.41e-11	2.5e-09
regulation of protein metabolic process (GO:0051246)	30	3.84	2.59e-11	2.66e-09
positive regulation of cell adhesion (GO:0045785)	16	9.04	2.65e-11	2.71e-09
response to molecule of bacterial origin (GO:0002237)	14	11.34	3.04e-11	3.09e-09
negative regulation of cell differentiation (GO:0045596)	18	7.38	3.28e-11	3.31e-09
positive regulation of cell differentiation (GO:0045597)	20	6.3	3.38e-11	3.39e-09
regulation of localization (GO:0032879)	29	3.93	3.81e-11	3.79e-09
system development (GO:0048731)	38	2.94	4.1e-11	4.06e-09
regulation of apoptotic process (GO:0042981)	25	4.65	4.2e-11	4.13e-09
positive regulation of vasculature development (GO:1904018)	11	17.87	4.86e-11	4.75e-09
multicellular organism development (GO:0007275)	40	2.77	5.49e-11	5.33e-09
anatomical structure development (GO:0048856)	46	2.41	6.08e-11	5.86e-09
regulation of angiogenesis (GO:0045765)	13	12.31	6.28e-11	6.02e-09
regulation of epithelial cell proliferation (GO:0050678)	14	10.65	6.78e-11	6.46e-09
positive regulation of GTPase activity (GO:0043547)	12	14.26	7.22e-11	6.84e-09
cellular response to endogenous stimulus (GO:0071495)	22	5.26	8.7e-11	8.09e-09
negative regulation of developmental process (GO:0051093)	20	5.98	8.61e-11	8.11e-09
negative regulation of response to stimulus (GO:0048585)	26	4.29	8.7e-11	8.13e-09
positive regulation of macromolecule biosynthetic process (GO:0010557)	32	3.37	1.18e-10	1.09e-08
multicellular organismal process (GO:0032501)	52	2.12	1.79e-10	1.64e-08
regulation of morphogenesis of an epithelium (GO:1905330)	8	33.79	2.28e-10	2.08e-08
positive regulation of growth (GO:0045927)	12	12.77	2.44e-10	2.2e-08
humoral immune response (GO:0006959)	12	12.77	2.44e-10	2.21e-08
positive regulation of cellular biosynthetic process (GO:0031328)	32	3.27	2.61e-10	2.34e-08
antimicrobial humoral response (GO:0019730)	10	18.3	3.14e-10	2.8e-08
positive regulation of biosynthetic process (GO:0009891)	32	3.25	3.19e-10	2.83e-08
positive regulation of epithelial cell proliferation (GO:0050679)	11	14.8	3.27e-10	2.88e-08
regulation of leukocyte proliferation (GO:0070663)	12	12.39	3.41e-10	2.98e-08
cell development (GO:0048468)	29	3.55	4.03e-10	3.51e-08
regulation of cell adhesion (GO:0030155)	18	6.26	4.35e-10	3.77e-08
cell differentiation (GO:0030154)	37	2.78	4.73e-10	4.08e-08
cellular developmental process (GO:0048869)	37	2.78	4.85e-10	4.15e-08
tube development (GO:0035295)	19	5.76	5.08e-10	4.32e-08
extrinsic apoptotic signaling pathway (GO:0097191)	9	22.06	5.43e-10	4.55e-08
killing of cells of another organism (GO:0031640)	9	22.06	5.43e-10	4.57e-08
disruption of cell in another organism (GO:0141061)	9	22.06	5.43e-10	4.6e-08
regulation of catalytic activity (GO:0050790)	23	4.48	6.44e-10	5.36e-08
disruption of anatomical structure in another organism (GO:0141060)	9	21.49	6.76e-10	5.57e-08
positive regulation of leukocyte proliferation (GO:0070665)	10	16.84	6.74e-10	5.59e-08
response to oxygen-containing compound (GO:1901700)	24	4.24	7.43e-10	6.09e-08
positive regulation of angiogenesis (GO:0045766)	10	16.54	7.98e-10	6.5e-08
regulation of molecular function (GO:0065009)	27	3.69	9.25e-10	7.46e-08
cellular response to oxygen-containing compound (GO:1901701)	20	5.2	9.23e-10	7.48e-08
response to hypoxia (GO:0001666)	12	11.24	9.8e-10	7.86e-08
regulation of GTPase activity (GO:0043087)	12	11.06	1.18e-09	9.41e-08
cell activation (GO:0001775)	17	6.34	1.21e-09	9.57e-08
regulation of mononuclear cell migration (GO:0071675)	9	19.93	1.26e-09	9.98e-08
morphogenesis of an epithelium (GO:0002009)	14	8.3	1.56e-09	1.23e-07
response to decreased oxygen levels (GO:0036293)	12	10.73	1.63e-09	1.27e-07
regulation of mononuclear cell proliferation (GO:0032944)	11	12.53	1.75e-09	1.36e-07
anatomical structure morphogenesis (GO:0009653)	28	3.43	2.02e-09	1.56e-07
developmental process (GO:0032502)	46	2.2	2.24e-09	1.72e-07
animal organ morphogenesis (GO:0009887)	19	5.24	2.41e-09	1.85e-07
G protein-coupled receptor signaling pathway (GO:0007186)	21	4.62	2.61e-09	1.99e-07
tissue morphogenesis (GO:0048729)	15	7.17	2.62e-09	1.99e-07
regulation of endothelial cell proliferation (GO:0001936)	9	18.17	2.72e-09	2.05e-07
regulation of developmental growth (GO:0048638)	12	10.17	2.93e-09	2.2e-07
negative regulation of apoptotic process (GO:0043066)	18	5.53	3.03e-09	2.26e-07
regulation of animal organ morphogenesis (GO:2000027)	8	23.62	3.16e-09	2.35e-07
tube morphogenesis (GO:0035239)	16	6.42	3.36e-09	2.49e-07
response to bacterium (GO:0009617)	16	6.38	3.72e-09	2.74e-07
regulation of hormone secretion (GO:0046883)	11	11.53	4.05e-09	2.97e-07
response to oxygen levels (GO:0070482)	12	9.83	4.2e-09	3.06e-07
regulation of primary metabolic process (GO:0080090)	45	2.2	4.33e-09	3.15e-07
negative regulation of programmed cell death (GO:0043069)	18	5.37	4.78e-09	3.45e-07
positive regulation of mononuclear cell proliferation (GO:0032946)	9	16.92	4.89e-09	3.52e-07
regulation of metabolic process (GO:0019222)	49	2.05	5.07e-09	3.63e-07
sprouting angiogenesis (GO:0002040)	7	31	5.61e-09	4e-07
leukocyte activation (GO:0045321)	15	6.74	5.95e-09	4.22e-07
positive regulation of gene expression (GO:0010628)	20	4.65	6.18e-09	4.36e-07
leukocyte differentiation (GO:0002521)	13	8.26	6.76e-09	4.75e-07
gliogenesis (GO:0042063)	11	10.9	7.07e-09	4.94e-07
myeloid leukocyte differentiation (GO:0002573)	9	16.05	7.61e-09	5.3e-07
regulation of epithelial cell differentiation (GO:0030856)	9	15.74	8.93e-09	6.19e-07
neurogenesis (GO:0022008)	21	4.28	9.73e-09	6.71e-07
regulation of macromolecule metabolic process (GO:0060255)	46	2.09	1.16e-08	7.95e-07
positive regulation of cell development (GO:0010720)	13	7.88	1.17e-08	8e-07
positive regulation of secretion by cell (GO:1903532)	11	10.34	1.19e-08	8.13e-07
regulation of lymphocyte migration (GO:2000401)	7	27.46	1.22e-08	8.28e-07
regulation of cellular metabolic process (GO:0031323)	46	2.09	1.26e-08	8.47e-07
myeloid cell differentiation (GO:0030099)	11	10.27	1.28e-08	8.59e-07
negative regulation of hormone secretion (GO:0046888)	7	27.07	1.34e-08	8.95e-07
cell killing (GO:0001906)	9	14.89	1.42e-08	9.42e-07
innate immune response (GO:0045087)	16	5.71	1.7e-08	1.12e-06
negative regulation of secretion (GO:0051048)	9	14.54	1.72e-08	1.14e-06
negative regulation of cell communication (GO:0010648)	21	4.13	1.85e-08	1.21e-06
negative regulation of signaling (GO:0023057)	21	4.12	1.87e-08	1.22e-06
mesenchymal cell differentiation (GO:0048762)	9	14.37	1.9e-08	1.24e-06
regulation of lymphocyte proliferation (GO:0050670)	10	11.58	2.08e-08	1.35e-06
epithelial tube morphogenesis (GO:0060562)	11	9.53	2.7e-08	1.74e-06
positive regulation of secretion (GO:0051047)	11	9.53	2.7e-08	1.74e-06
regulation of cellular response to growth factor stimulus (GO:0090287)	11	9.47	2.87e-08	1.84e-06
stem cell differentiation (GO:0048863)	9	13.58	3.02e-08	1.93e-06
positive regulation of mast cell chemotaxis (GO:0060754)	4	100	3.3e-08	2.1e-06
hemopoiesis (GO:0030097)	15	5.89	3.42e-08	2.16e-06
negative regulation of response to external stimulus (GO:0032102)	12	8.06	3.58e-08	2.26e-06
positive regulation of T cell activation (GO:0050870)	10	10.85	3.76e-08	2.36e-06
regulation of cell growth (GO:0001558)	12	7.79	5.12e-08	3.2e-06
regulation of protein secretion (GO:0050708)	10	10.36	5.72e-08	3.56e-06
regulation of cell activation (GO:0050865)	14	6.17	5.99e-08	3.71e-06
gland development (GO:0048732)	12	7.66	6.1e-08	3.76e-06
response to organic cyclic compound (GO:0014070)	16	5.18	6.41e-08	3.94e-06
positive regulation of lymphocyte proliferation (GO:0050671)	8	15.36	7.52e-08	4.6e-06
positive regulation of endothelial cell proliferation (GO:0001938)	7	20.67	7.61e-08	4.64e-06
regulation of mast cell chemotaxis (GO:0060753)	4	100	7.74e-08	4.67e-06
regulation of natural killer cell chemotaxis (GO:2000501)	4	100	7.74e-08	4.68e-06
regulation of myeloid cell differentiation (GO:0045637)	9	12.11	7.72e-08	4.69e-06
positive regulation of leukocyte cell-cell adhesion (GO:1903039)	10	9.95	8.26e-08	4.96e-06
regulation of lymphocyte chemotaxis (GO:1901623)	5	52.8	8.68e-08	5.19e-06
positive regulation of leukocyte activation (GO:0002696)	11	8.39	9.43e-08	5.62e-06
regulation of nitrogen compound metabolic process (GO:0051171)	42	2.11	1.05e-07	6.23e-06
positive regulation of monoatomic ion transport (GO:0043270)	9	11.66	1.06e-07	6.25e-06
negative regulation of secretion by cell (GO:1903531)	8	14.64	1.07e-07	6.28e-06
vasculature development (GO:0001944)	13	6.48	1.09e-07	6.4e-06
positive regulation of epithelial cell migration (GO:0010634)	8	14.55	1.12e-07	6.55e-06
embryonic organ development (GO:0048568)	12	7.16	1.24e-07	7.23e-06
myeloid leukocyte activation (GO:0002274)	8	14.17	1.36e-07	7.87e-06
nervous system development (GO:0007399)	25	3.11	1.44e-07	8.3e-06
regulation of leukocyte activation (GO:0002694)	13	6.31	1.48e-07	8.46e-06
positive regulation of T cell proliferation (GO:0042102)	7	18.66	1.47e-07	8.46e-06
positive regulation of cell activation (GO:0050867)	11	7.99	1.52e-07	8.67e-06
response to vitamin D (GO:0033280)	5	45.76	1.64e-07	9.32e-06
positive regulation of tyrosine phosphorylation of STAT protein (GO:0042531)	6	26.15	1.86e-07	1.06e-05
positive regulation of cell growth (GO:0030307)	8	13.48	1.96e-07	1.11e-05
regulation of epithelial cell migration (GO:0010632)	9	10.79	1.99e-07	1.12e-05
regulation of neurogenesis (GO:0050767)	11	7.76	2.01e-07	1.13e-05
tissue development (GO:0009888)	22	3.41	2.15e-07	1.2e-05
positive regulation of hydrolase activity (GO:0051345)	12	6.79	2.17e-07	1.2e-05
morphogenesis of a branching epithelium (GO:0061138)	8	13.23	2.24e-07	1.24e-05
positive regulation of developmental growth (GO:0048639)	8	13.15	2.34e-07	1.29e-05
regulation of macromolecule biosynthetic process (GO:0010556)	39	2.13	2.83e-07	1.56e-05
apoptotic signaling pathway (GO:0097190)	10	8.66	2.86e-07	1.57e-05
T cell migration (GO:0072678)	5	40.38	2.87e-07	1.57e-05
regulation of response to stress (GO:0080134)	19	3.85	3.05e-07	1.66e-05
cellular process (GO:0009987)	72	1.32	3.1e-07	1.68e-05
regulation of lymphocyte activation (GO:0051249)	12	6.56	3.1e-07	1.68e-05
regulation of hemopoiesis (GO:1903706)	11	7.38	3.27e-07	1.76e-05
positive regulation of cell-cell adhesion (GO:0022409)	10	8.45	3.57e-07	1.91e-05
mesenchyme development (GO:0060485)	9	10.04	3.56e-07	1.91e-05
morphogenesis of a branching structure (GO:0001763)	8	12.41	3.58e-07	1.91e-05
regulation of biological quality (GO:0065008)	28	2.7	3.66e-07	1.94e-05
positive regulation of calcium ion transport (GO:0051928)	7	16.15	3.73e-07	1.95e-05
negative regulation of signal transduction in absence of ligand (GO:1901099)	5	38.13	3.72e-07	1.96e-05
negative regulation of extrinsic apoptotic signaling pathway in absence of ligand (GO:2001240)	5	38.13	3.72e-07	1.96e-05
positive regulation of animal organ morphogenesis (GO:0110110)	5	38.13	3.72e-07	1.97e-05
positive regulation of lymphocyte activation (GO:0051251)	10	8.37	3.87e-07	2.02e-05
positive regulation of morphogenesis of an epithelium (GO:1905332)	5	37.1	4.21e-07	2.19e-05
negative regulation of transport (GO:0051051)	11	7.16	4.42e-07	2.27e-05
epithelium development (GO:0060429)	17	4.2	4.4e-07	2.28e-05
regulation of T cell proliferation (GO:0042129)	8	12.07	4.39e-07	2.28e-05
regulation of tyrosine phosphorylation of STAT protein (GO:0042509)	6	22.26	4.53e-07	2.32e-05
positive regulation of mononuclear cell migration (GO:0071677)	6	22.26	4.53e-07	2.32e-05
positive regulation of cellular component organization (GO:0051130)	17	4.17	4.8e-07	2.45e-05
regulation of hydrolase activity (GO:0051336)	14	5.17	4.98e-07	2.53e-05
positive regulation of protein kinase activity (GO:0045860)	9	9.61	5.07e-07	2.57e-05
angiogenesis (GO:0001525)	10	8.08	5.33e-07	2.69e-05
blood vessel morphogenesis (GO:0048514)	11	7.01	5.41e-07	2.72e-05
blood vessel development (GO:0001568)	12	6.22	5.45e-07	2.73e-05
developmental growth (GO:0048589)	11	6.99	5.53e-07	2.76e-05
growth (GO:0040007)	11	6.99	5.53e-07	2.76e-05
developmental process involved in reproduction (GO:0003006)	16	4.39	5.73e-07	2.85e-05
regulation of myeloid leukocyte differentiation (GO:0002761)	7	15.02	5.95e-07	2.94e-05
induction of positive chemotaxis (GO:0050930)	4	73.22	5.95e-07	2.94e-05
regulation of cellular biosynthetic process (GO:0031326)	39	2.08	6.66e-07	3.27e-05
homeostatic process (GO:0042592)	19	3.65	6.79e-07	3.33e-05
regulation of biosynthetic process (GO:0009889)	39	2.06	7.48e-07	3.65e-05
regulation of hormone levels (GO:0010817)	12	5.99	7.98e-07	3.89e-05
regulation of cytokine production (GO:0001817)	14	4.91	9.05e-07	4.39e-05
stem cell development (GO:0048864)	6	19.61	9.11e-07	4.41e-05
branching morphogenesis of an epithelial tube (GO:0048754)	7	14.03	9.2e-07	4.44e-05
positive regulation of lymphocyte migration (GO:2000403)	5	31.2	9.25e-07	4.45e-05
regulation of cellular component organization (GO:0051128)	25	2.81	9.69e-07	4.64e-05
positive regulation of smooth muscle cell proliferation (GO:0048661)	6	19.38	9.73e-07	4.65e-05
regulation of smooth muscle cell proliferation (GO:0048660)	7	13.83	1.01e-06	4.81e-05
macrophage differentiation (GO:0030225)	5	30.51	1.03e-06	4.87e-05
negative regulation of cell development (GO:0010721)	9	8.79	1.04e-06	4.9e-05
cellular response to fibroblast growth factor stimulus (GO:0044344)	6	19.16	1.04e-06	4.9e-05
response to vitamin (GO:0033273)	6	19.16	1.04e-06	4.91e-05
regulation of nervous system development (GO:0051960)	11	6.51	1.1e-06	5.14e-05
regulation of extrinsic apoptotic signaling pathway in absence of ligand (GO:2001239)	5	29.84	1.13e-06	5.3e-05
regulation of leukocyte cell-cell adhesion (GO:1903037)	10	7.4	1.15e-06	5.36e-05
embryo development (GO:0009790)	16	4.15	1.21e-06	5.61e-05
regulation of T cell activation (GO:0050863)	10	7.23	1.42e-06	6.56e-05
neural crest cell differentiation (GO:0014033)	6	18.1	1.42e-06	6.57e-05
female gonad development (GO:0008585)	6	17.71	1.6e-06	7.36e-05
response to fibroblast growth factor (GO:0071774)	6	17.53	1.7e-06	7.78e-05
leukocyte proliferation (GO:0070661)	7	12.73	1.71e-06	7.85e-05
regulation of cell-cell adhesion (GO:0022407)	11	6.2	1.74e-06	7.92e-05
negative regulation of cell population proliferation (GO:0008285)	13	5.03	1.81e-06	8.23e-05
positive regulation of kinase activity (GO:0033674)	9	8.13	1.95e-06	8.86e-05
development of primary female sexual characteristics (GO:0046545)	6	16.98	2.02e-06	9.09e-05
regulation of extrinsic apoptotic signaling pathway (GO:2001236)	7	12.4	2.03e-06	9.11e-05
negative regulation of extrinsic apoptotic signaling pathway (GO:2001237)	6	16.98	2.02e-06	9.12e-05
kidney development (GO:0001822)	9	8.05	2.11e-06	9.47e-05
response to abiotic stimulus (GO:0009628)	16	3.95	2.26e-06	0.000101
positive regulation of DNA-templated transcription (GO:0045893)	20	3.21	2.33e-06	0.000104
regulation of morphogenesis of a branching structure (GO:0060688)	5	25.42	2.36e-06	0.000105
positive regulation of RNA biosynthetic process (GO:1902680)	20	3.2	2.39e-06	0.000106
negative regulation of immune system process (GO:0002683)	11	5.99	2.4e-06	0.000106
positive regulation of blood vessel endothelial cell migration (GO:0043536)	5	24.96	2.57e-06	0.000113
neural crest cell migration (GO:0001755)	5	24.96	2.57e-06	0.000113
positive regulation of myeloid cell differentiation (GO:0045639)	6	16.15	2.66e-06	0.000117
renal system development (GO:0072001)	9	7.8	2.73e-06	0.000119
mesenchymal cell migration (GO:0090497)	5	24.08	3.03e-06	0.000132
blood circulation (GO:0008015)	10	6.57	3.26e-06	0.000142
positive regulation of endothelial cell migration (GO:0010595)	6	15.54	3.29e-06	0.000142
regulation of endothelial cell migration (GO:0010594)	7	11.44	3.38e-06	0.000146
regulation of leukocyte differentiation (GO:1902105)	9	7.56	3.49e-06	0.00015
regulation of response to wounding (GO:1903034)	7	11.37	3.51e-06	0.000151
positive regulation of calcium ion import (GO:0090280)	4	43.93	3.55e-06	0.000151
vascular endothelial growth factor signaling pathway (GO:0038084)	4	43.93	3.55e-06	0.000151
regulation of calcium ion transport (GO:0051924)	8	9.04	3.54e-06	0.000152
negative regulation of growth (GO:0045926)	8	9	3.65e-06	0.000155
negative regulation of signal transduction (GO:0009968)	17	3.59	3.73e-06	0.000158
positive regulation of natural killer cell chemotaxis (GO:2000503)	3	100	3.8e-06	0.00016
positive regulation of neurogenesis (GO:0050769)	8	8.93	3.87e-06	0.000163
positive regulation of positive chemotaxis (GO:0050927)	4	42.24	4.08e-06	0.000171
positive regulation of myeloid leukocyte differentiation (GO:0002763)	5	22.5	4.13e-06	0.000173
female sex differentiation (GO:0046660)	6	14.71	4.45e-06	0.000186
mononuclear cell differentiation (GO:1903131)	9	7.29	4.64e-06	0.000193
regulation of positive chemotaxis (GO:0050926)	4	40.68	4.67e-06	0.000194
epithelial cell proliferation (GO:0050673)	7	10.8	4.88e-06	0.000202
regulation of system process (GO:0044057)	11	5.55	4.91e-06	0.000203
regulation of protein transport (GO:0051223)	10	6.21	5.28e-06	0.000217
circulatory system development (GO:0072359)	14	4.14	6.34e-06	0.000261
positive regulation of hemopoiesis (GO:1903708)	7	10.17	7.13e-06	0.000292
positive regulation of leukocyte differentiation (GO:1902107)	7	10.17	7.13e-06	0.000292
negative regulation of protein secretion (GO:0050709)	5	19.9	7.29e-06	0.000297
positive regulation of odontogenesis (GO:0042482)	3	100	7.42e-06	0.000301
regulation of gene expression (GO:0010468)	36	2.02	7.48e-06	0.000303
positive regulation of RNA metabolic process (GO:0051254)	20	2.97	7.66e-06	0.00031
regulation of monoatomic ion transport (GO:0043269)	10	5.94	7.71e-06	0.00031
regulation of vascular endothelial growth factor receptor signaling pathway (GO:0030947)	4	35.43	7.69e-06	0.00031
positive regulation of DNA biosynthetic process (GO:2000573)	5	19.34	8.31e-06	0.000333
cell morphogenesis (GO:0000902)	12	4.73	8.6e-06	0.000344
regulation of cell size (GO:0008361)	7	9.81	8.97e-06	0.000358
lymphocyte proliferation (GO:0046651)	6	12.87	9.26e-06	0.000369
regulation of epithelial tube formation (GO:1905276)	3	91.52	9.86e-06	0.000391
positive regulation of epithelial tube formation (GO:1905278)	3	91.52	9.86e-06	0.000392
regulation of osteoblast differentiation (GO:0045667)	6	12.67	1.01e-05	0.000398
ameboidal-type cell migration (GO:0001667)	7	9.61	1.02e-05	0.0004
positive regulation of nucleobase-containing compound metabolic process (GO:0045935)	21	2.8	1.02e-05	0.000401
negative regulation of gene expression (GO:0010629)	14	3.97	1.02e-05	0.000401
positive regulation of transferase activity (GO:0051347)	9	6.57	1.05e-05	0.000407
anatomical structure formation involved in morphogenesis (GO:0048646)	14	3.96	1.05e-05	0.000408
regulation of cellular component size (GO:0032535)	9	6.57	1.05e-05	0.000408
regulation of wound healing (GO:0061041)	6	12.58	1.05e-05	0.000409
mononuclear cell proliferation (GO:0032943)	6	12.48	1.1e-05	0.000424
positive regulation of transcription by RNA polymerase II (GO:0045944)	16	3.47	1.14e-05	0.00044
intracellular calcium ion homeostasis (GO:0006874)	7	9.42	1.15e-05	0.000444
regulation of apoptotic signaling pathway (GO:2001233)	9	6.49	1.16e-05	0.000445
vascular endothelial growth factor receptor signaling pathway (GO:0048010)	4	31.38	1.19e-05	0.000458
regulation of miRNA transcription (GO:1902893)	5	17.83	1.21e-05	0.000459
regulation of tissue remodeling (GO:0034103)	5	17.83	1.21e-05	0.00046
regulation of metal ion transport (GO:0010959)	9	6.45	1.21e-05	0.000461
neural crest cell development (GO:0014032)	5	17.6	1.28e-05	0.000485
granulocyte activation (GO:0036230)	4	30.51	1.32e-05	0.000501
positive regulation of cytokine production (GO:0001819)	10	5.56	1.36e-05	0.000514
positive regulation of nervous system development (GO:0051962)	8	7.47	1.37e-05	0.000515
multicellular organismal-level homeostasis (GO:0048871)	11	4.94	1.43e-05	0.000538
developmental growth involved in morphogenesis (GO:0060560)	6	11.68	1.57e-05	0.000587
regulation of cell shape (GO:0008360)	6	11.68	1.57e-05	0.000589
positive regulation of MAP kinase activity (GO:0043406)	5	16.74	1.61e-05	0.0006
kidney epithelium development (GO:0072073)	6	11.6	1.63e-05	0.000607
positive regulation of inflammatory response (GO:0050729)	6	11.52	1.7e-05	0.000629
circulatory system process (GO:0003013)	10	5.4	1.73e-05	0.000639
epithelial to mesenchymal transition (GO:0001837)	5	16.15	1.9e-05	0.000701
tube formation (GO:0035148)	6	11.21	1.97e-05	0.000726
regulation of protein localization (GO:0032880)	13	4.01	2.01e-05	0.000739
positive regulation of hair follicle development (GO:0051798)	3	68.64	2.02e-05	0.000742
reproduction (GO:0000003)	17	3.15	2.03e-05	0.000743
morphogenesis of embryonic epithelium (GO:0016331)	6	11.06	2.12e-05	0.000774
positive regulation of lipid transport (GO:0032370)	5	15.6	2.23e-05	0.000811
gonad development (GO:0008406)	7	8.47	2.25e-05	0.000817
epithelial cell differentiation (GO:0030855)	11	4.7	2.28e-05	0.000825
neuron projection guidance (GO:0097485)	7	8.43	2.31e-05	0.000833
axon guidance (GO:0007411)	7	8.43	2.31e-05	0.000835
regulation of miRNA metabolic process (GO:2000628)	5	15.42	2.35e-05	0.000844
regulation of lipid metabolic process (GO:0019216)	8	6.89	2.42e-05	0.000869
positive regulation of prostaglandin secretion (GO:0032308)	3	63.36	2.48e-05	0.000889
embryo implantation (GO:0007566)	4	25.54	2.53e-05	0.000905
calcium ion homeostasis (GO:0055074)	7	8.28	2.58e-05	0.000916
development of primary sexual characteristics (GO:0045137)	7	8.28	2.58e-05	0.000918
negative regulation of response to wounding (GO:1903035)	5	15.09	2.6e-05	0.000921
negative regulation of apoptotic signaling pathway (GO:2001234)	7	8.21	2.72e-05	0.000961
regulation of blood vessel endothelial cell migration (GO:0043535)	5	14.92	2.73e-05	0.000964
regulation of calcium ion import (GO:0090279)	4	24.96	2.76e-05	0.000971
regulation of establishment of protein localization (GO:0070201)	10	5.08	2.93e-05	0.00103
response to wounding (GO:0009611)	9	5.75	2.95e-05	0.00103
positive regulation of mitotic nuclear division (GO:0045840)	4	24.41	2.99e-05	0.00104
cellular response to vascular endothelial growth factor stimulus (GO:0035924)	4	24.41	2.99e-05	0.00105
regulation of prostaglandin secretion (GO:0032306)	3	58.83	3.01e-05	0.00105
response to nutrient (GO:0007584)	6	10.3	3.12e-05	0.00108
T cell chemotaxis (GO:0010818)	3	54.91	3.6e-05	0.00124
macrophage chemotaxis (GO:0048246)	3	54.91	3.6e-05	0.00124
negative regulation of locomotion (GO:0040013)	8	6.5	3.62e-05	0.00125
negative regulation by host of viral transcription (GO:0043922)	3	54.91	3.6e-05	0.00125
positive regulation of stem cell proliferation (GO:2000648)	4	22.88	3.8e-05	0.0013
regulation of ncRNA transcription (GO:0140747)	5	13.87	3.82e-05	0.00131
neuron differentiation (GO:0030182)	14	3.51	3.93e-05	0.00134
embryo development ending in birth or egg hatching (GO:0009792)	11	4.41	4.02e-05	0.00137
negative regulation of epithelial cell differentiation (GO:0030857)	4	22.41	4.09e-05	0.00139
positive regulation of macrophage differentiation (GO:0045651)	3	51.48	4.27e-05	0.00145
transforming growth factor beta receptor superfamily signaling pathway (GO:0141091)	6	9.69	4.34e-05	0.00147
organ growth (GO:0035265)	5	13.46	4.38e-05	0.00148
negative regulation of osteoblast differentiation (GO:0045668)	4	21.96	4.41e-05	0.00149
regulation of blood vessel endothelial cell proliferation involved in sprouting angiogenesis (GO:1903587)	3	48.45	5.01e-05	0.00168
regulation of protein kinase activity (GO:0045859)	9	5.33	5.26e-05	0.00177
ovarian follicle development (GO:0001541)	4	20.72	5.46e-05	0.00182
gland morphogenesis (GO:0022612)	5	12.83	5.45e-05	0.00183
regulation of neuroblast proliferation (GO:1902692)	4	20.72	5.46e-05	0.00183
negative regulation of developmental growth (GO:0048640)	5	12.71	5.69e-05	0.00189
monocyte differentiation (GO:0030224)	3	45.76	5.82e-05	0.00193
ectopic germ cell programmed cell death (GO:0035234)	3	45.76	5.82e-05	0.00193
positive regulation of vascular permeability (GO:0043117)	3	45.76	5.82e-05	0.00193
positive regulation of lipid localization (GO:1905954)	5	12.48	6.18e-05	0.00204
receptor signaling pathway via STAT (GO:0097696)	4	19.97	6.26e-05	0.00206
regulation of cellular localization (GO:0060341)	13	3.57	6.47e-05	0.00212
transmembrane receptor protein serine/threonine kinase signaling pathway (GO:0007178)	6	9	6.44e-05	0.00212
embryonic morphogenesis (GO:0048598)	10	4.61	6.51e-05	0.00213
regulation of odontogenesis (GO:0042481)	3	43.35	6.73e-05	0.00217
positive regulation of miRNA transcription (GO:1902895)	4	19.61	6.69e-05	0.00218
positive regulation of branching involved in ureteric bud morphogenesis (GO:0090190)	3	43.35	6.73e-05	0.00218
positive regulation of icosanoid secretion (GO:0032305)	3	43.35	6.73e-05	0.00218
negative regulation of protein transport (GO:0051224)	5	12.26	6.71e-05	0.00219
regulation of hair follicle development (GO:0051797)	3	43.35	6.73e-05	0.00219
reproductive process (GO:0022414)	16	2.99	6.97e-05	0.00225
regulation of extent of cell growth (GO:0061387)	5	12.15	6.99e-05	0.00225
response to nutrient levels (GO:0031667)	9	5.08	7.45e-05	0.00239
negative regulation of cell growth (GO:0030308)	6	8.72	7.66e-05	0.00245
generation of neurons (GO:0048699)	14	3.28	8.05e-05	0.00257
regulation of inflammatory response (GO:0050727)	8	5.78	8.09e-05	0.00258
multi-organism reproductive process (GO:0044703)	6	8.62	8.1e-05	0.00258
regulation of DNA biosynthetic process (GO:2000278)	5	11.63	8.51e-05	0.0027
sex differentiation (GO:0007548)	7	6.79	8.75e-05	0.00277
positive regulation of sprouting angiogenesis (GO:1903672)	3	39.22	8.79e-05	0.00277
regulation of icosanoid secretion (GO:0032303)	3	39.22	8.79e-05	0.00278
positive regulation of lymphocyte chemotaxis (GO:0140131)	3	39.22	8.79e-05	0.00278
mammary gland epithelium development (GO:0061180)	4	18	9.16e-05	0.00288
positive regulation of nuclear division (GO:0051785)	4	17.71	9.72e-05	0.00304
positive regulation of miRNA metabolic process (GO:2000630)	4	17.71	9.72e-05	0.00305
macrophage migration (GO:1905517)	3	37.44	9.97e-05	0.00308
regulation of renal system process (GO:0098801)	3	37.44	9.97e-05	0.00309
regulation of collateral sprouting (GO:0048670)	3	37.44	9.97e-05	0.00309
regulation of branching involved in ureteric bud morphogenesis (GO:0090189)	3	37.44	9.97e-05	0.0031
positive regulation of cell adhesion mediated by integrin (GO:0033630)	3	37.44	9.97e-05	0.00311
branching involved in mammary gland duct morphogenesis (GO:0060444)	3	37.44	9.97e-05	0.00311
positive regulation of cellular component biogenesis (GO:0044089)	9	4.86	0.000104	0.0032
multi-multicellular organism process (GO:0044706)	6	8.24	0.000104	0.0032
regulation of peptidyl-serine phosphorylation (GO:0033135)	5	10.98	0.000111	0.0034
programmed cell death involved in cell development (GO:0010623)	3	35.81	0.000112	0.00344
positive regulation of fatty acid transport (GO:2000193)	3	35.81	0.000112	0.00345
response to extracellular stimulus (GO:0009991)	9	4.8	0.000115	0.0035
embryonic epithelial tube formation (GO:0001838)	5	10.9	0.000115	0.0035
negative regulation of macromolecule biosynthetic process (GO:0010558)	19	2.53	0.000119	0.00359
muscle structure development (GO:0061061)	9	4.78	0.000118	0.00359
negative regulation of establishment of protein localization (GO:1904950)	5	10.81	0.000119	0.00359
regulation of peptide hormone secretion (GO:0090276)	6	8.04	0.000118	0.0036
positive regulation of apoptotic process (GO:0043065)	9	4.75	0.000123	0.00371
regulation of anatomical structure size (GO:0090066)	9	4.75	0.000123	0.00372
mammary gland development (GO:0030879)	5	10.72	0.000123	0.00372
regulation of vascular endothelial growth factor signaling pathway (GO:1900746)	3	34.32	0.000126	0.00378
regulation of macrophage differentiation (GO:0045649)	3	34.32	0.000126	0.00378
regulation of peptide secretion (GO:0002791)	6	7.92	0.000128	0.00381
positive regulation of protein serine/threonine kinase activity (GO:0071902)	5	10.64	0.000128	0.00381
positive regulation of timing of catagen (GO:0051795)	2	100	0.000129	0.00383
fever generation (GO:0001660)	2	100	0.000129	0.00384
reproductive structure development (GO:0048608)	7	6.36	0.00013	0.00385
negative regulation of cellular metabolic process (GO:0031324)	22	2.35	0.000131	0.00389
regulation of peptide transport (GO:0090087)	6	7.84	0.000134	0.00397
regulation of kinase activity (GO:0043549)	9	4.69	0.000136	0.00402
cellular response to hypoxia (GO:0071456)	5	10.48	0.000137	0.00402
negative regulation of wound healing (GO:0061045)	4	16.15	0.000137	0.00402
negative regulation of metabolic process (GO:0009892)	23	2.23	0.000141	0.00411
decidualization (GO:0046697)	3	32.95	0.000141	0.00411
reproductive system development (GO:0061458)	7	6.28	0.000141	0.00412
endocrine system development (GO:0035270)	5	10.4	0.000142	0.00412
regulation of oxidoreductase activity (GO:0051341)	4	15.92	0.000144	0.00419
negative regulation of protein localization (GO:1903828)	6	7.73	0.000145	0.0042
regulation of MAP kinase activity (GO:0043405)	5	10.32	0.000146	0.00423
negative regulation of macromolecule metabolic process (GO:0010605)	22	2.32	0.000146	0.00424
epithelial tube formation (GO:0072175)	5	10.24	0.000151	0.00437
regulation of cardiocyte differentiation (GO:1905207)	3	31.68	0.000157	0.00448
positive regulation of macrophage migration (GO:1905523)	3	31.68	0.000157	0.00449
chordate embryonic development (GO:0043009)	10	4.13	0.000156	0.0045
positive regulation of protein autophosphorylation (GO:0031954)	3	31.68	0.000157	0.0045
regulation of cellular response to vascular endothelial growth factor stimulus (GO:1902547)	3	31.68	0.000157	0.00451
secretion (GO:0046903)	9	4.59	0.000159	0.00453
positive regulation of gliogenesis (GO:0014015)	4	15.47	0.00016	0.00456
negative regulation of epithelial cell proliferation (GO:0050680)	5	10.09	0.000162	0.0046
negative regulation of cellular biosynthetic process (GO:0031327)	19	2.47	0.000164	0.00466
positive regulation of programmed cell death (GO:0043068)	9	4.57	0.000165	0.00468
muscle organ development (GO:0007517)	7	6.1	0.000167	0.00473
cellular response to decreased oxygen levels (GO:0036294)	5	9.95	0.000173	0.00487
regulation of lipid transport (GO:0032368)	5	9.95	0.000173	0.00488
axis elongation (GO:0003401)	3	30.51	0.000174	0.00488
positive regulation of interleukin-17 production (GO:0032740)	3	30.51	0.000174	0.00488
regulation of osteoclast differentiation (GO:0045670)	4	15.04	0.000177	0.00496
negative regulation of biosynthetic process (GO:0009890)	19	2.45	0.000179	0.00501
intracellular monoatomic cation homeostasis (GO:0030003)	8	5.12	0.000183	0.00512
nephron development (GO:0072006)	5	9.81	0.000185	0.00514
T cell proliferation (GO:0042098)	4	14.84	0.000186	0.00518
cellular homeostasis (GO:0019725)	10	4.03	0.000193	0.00529
hyaluronan metabolic process (GO:0030212)	3	29.42	0.000192	0.00529
wound healing (GO:0042060)	7	5.97	0.000191	0.0053
regulation of hair cycle (GO:0042634)	3	29.42	0.000192	0.0053
regulation of timing of catagen (GO:0051794)	2	100	0.000193	0.0053
response to cholesterol (GO:0070723)	3	29.42	0.000192	0.00531
positive regulation of mesenchymal to epithelial transition involved in metanephros morphogenesis (GO:0072108)	2	100	0.000193	0.00531
negative regulation of myoblast differentiation (GO:0045662)	3	29.42	0.000192	0.00532
regulation of muscle cell differentiation (GO:0051147)	5	9.67	0.000197	0.00538
inorganic ion homeostasis (GO:0098771)	8	5.04	0.000204	0.00558
intracellular monoatomic ion homeostasis (GO:0006873)	8	5.01	0.00021	0.00574
negative regulation of miRNA transcription (GO:1902894)	3	28.4	0.000211	0.00575
heart development (GO:0007507)	9	4.37	0.00023	0.00622
positive regulation of hormone secretion (GO:0046887)	5	9.34	0.00023	0.00622
negative regulation of neurogenesis (GO:0050768)	5	9.34	0.00023	0.00623
regulation of nuclear division (GO:0051783)	5	9.34	0.00023	0.00624
neutrophil activation (GO:0042119)	3	27.46	0.000232	0.00624
glial cell proliferation (GO:0014009)	3	27.46	0.000232	0.00625
connective tissue development (GO:0061448)	6	6.98	0.000248	0.00667
intracellular chemical homeostasis (GO:0055082)	9	4.32	0.000248	0.00668
positive regulation of vascular endothelial growth factor production (GO:0010575)	3	26.57	0.000253	0.00677
negative regulation of miRNA metabolic process (GO:2000629)	3	26.57	0.000253	0.00679
placenta development (GO:0001890)	5	9.09	0.000259	0.00692
mammary gland branching involved in thelarche (GO:0060744)	2	100	0.00027	0.00712
branch elongation involved in mammary gland duct branching (GO:0060751)	2	100	0.00027	0.00714
thelarche (GO:0042695)	2	100	0.00027	0.00715
positive regulation of hair follicle maturation (GO:0048818)	2	100	0.00027	0.00716
connective tissue replacement involved in inflammatory response wound healing (GO:0002248)	2	100	0.00027	0.00717
response to ozone (GO:0010193)	2	100	0.00027	0.00719
mammary gland duct morphogenesis (GO:0060603)	3	25.74	0.000276	0.00728
regulation of fatty acid transport (GO:2000191)	3	25.74	0.000276	0.00729
negative regulation of nervous system development (GO:0051961)	5	8.91	0.000283	0.00742
regulation of stem cell proliferation (GO:0072091)	4	13.23	0.000284	0.00743
cellular response to transforming growth factor beta stimulus (GO:0071560)	5	8.91	0.000283	0.00744
regulation of neuron apoptotic process (GO:0043523)	6	6.78	0.00029	0.00757
cellular response to oxygen levels (GO:0071453)	5	8.86	0.000291	0.0076
neuroepithelial cell differentiation (GO:0060563)	3	24.96	0.000301	0.00781
extrinsic apoptotic signaling pathway in absence of ligand (GO:0097192)	3	24.96	0.000301	0.00782
response to sterol (GO:0036314)	3	24.96	0.000301	0.00784
regulation of striated muscle cell differentiation (GO:0051153)	4	12.92	0.000309	0.00802
regulation of cell morphogenesis (GO:0022604)	6	6.67	0.000315	0.00816
primary metabolic process (GO:0044238)	11	0.43	0.000318	0.00819
neuron development (GO:0048666)	11	3.48	0.000317	0.00819
regulation of axonogenesis (GO:0050770)	5	8.69	0.000317	0.0082
regulation of vascular endothelial growth factor production (GO:0010574)	3	24.23	0.000326	0.00838
regulation of axon extension involved in axon guidance (GO:0048841)	3	24.23	0.000326	0.00839
response to transforming growth factor beta (GO:0071559)	5	8.53	0.000345	0.00884
regulation of kidney development (GO:0090183)	3	23.53	0.000353	0.00901
signal transduction in absence of ligand (GO:0038034)	3	23.53	0.000353	0.00902
maternal placenta development (GO:0001893)	3	23.53	0.000353	0.00904
positive regulation of immature T cell proliferation (GO:0033091)	2	91.52	0.000359	0.0091
positive regulation of immature T cell proliferation in thymus (GO:0033092)	2	91.52	0.000359	0.00911
neural crest cell fate commitment (GO:0014034)	2	91.52	0.000359	0.00913
regulation of organ growth (GO:0046620)	4	12.34	0.000366	0.00925
ureteric bud development (GO:0001657)	4	12.34	0.000366	0.00926
epithelial cell differentiation involved in kidney development (GO:0035850)	3	22.88	0.000382	0.00959
mesonephric epithelium development (GO:0072163)	4	12.2	0.000381	0.0096
positive regulation of T cell migration (GO:2000406)	3	22.88	0.000382	0.00961
mesonephric tubule development (GO:0072164)	4	12.2	0.000381	0.00962
chemical homeostasis (GO:0048878)	11	3.4	0.000384	0.00963
regulation of fibroblast proliferation (GO:0048145)	4	12.07	0.000397	0.00993
regulation of lipid localization (GO:1905952)	5	8.22	0.000406	0.0101
neural tube closure (GO:0001843)	4	11.94	0.000413	0.0102
positive regulation of heart contraction (GO:0045823)	3	22.26	0.000412	0.0102
positive regulation of vascular associated smooth muscle cell proliferation (GO:1904707)	3	22.26	0.000412	0.0103
positive regulation of neuroblast proliferation (GO:0002052)	3	22.26	0.000412	0.0103
lymphocyte activation (GO:0046649)	8	4.51	0.000423	0.0105
female pregnancy (GO:0007565)	5	8.12	0.000428	0.0106
tube closure (GO:0060606)	4	11.81	0.000429	0.0106
axonogenesis (GO:0007409)	7	5.19	0.000435	0.0107
positive regulation of blood circulation (GO:1903524)	3	21.68	0.000443	0.0109
positive regulation of peptidyl-serine phosphorylation (GO:0033138)	4	11.68	0.000446	0.011
mesonephros development (GO:0001823)	4	11.68	0.000446	0.011
regulation of mesenchymal to epithelial transition involved in metanephros morphogenesis (GO:0003339)	2	78.45	0.00046	0.011
regulation of insulin secretion (GO:0050796)	5	7.98	0.000463	0.0111
positive regulation of activation of Janus kinase activity (GO:0010536)	2	78.45	0.00046	0.0111
development of secondary female sexual characteristics (GO:0046543)	2	78.45	0.00046	0.0111
positive regulation of microglial cell migration (GO:1904141)	2	78.45	0.00046	0.0111
mast cell migration (GO:0097531)	2	78.45	0.00046	0.0111
connective tissue replacement (GO:0097709)	2	78.45	0.00046	0.0111
heat generation (GO:0031649)	2	78.45	0.00046	0.0112
astrocyte cell migration (GO:0043615)	2	78.45	0.00046	0.0112
paracrine signaling (GO:0038001)	2	78.45	0.00046	0.0112
wound healing involved in inflammatory response (GO:0002246)	2	78.45	0.00046	0.0112
regulation of mesenchymal stem cell proliferation (GO:1902460)	2	78.45	0.00046	0.0112
positive regulation of mesenchymal stem cell proliferation (GO:1902462)	2	78.45	0.00046	0.0112
regulation of sprouting angiogenesis (GO:1903670)	3	21.12	0.000476	0.0113
histamine secretion (GO:0001821)	2	78.45	0.00046	0.0113
positive regulation of epithelial cell differentiation involved in kidney development (GO:2000698)	2	78.45	0.00046	0.0113
negative regulation of ossification (GO:0030279)	3	21.12	0.000476	0.0114
regulation of protein autophosphorylation (GO:0031952)	3	21.12	0.000476	0.0114
regulation of monooxygenase activity (GO:0032768)	3	21.12	0.000476	0.0114
regulation of leukocyte mediated cytotoxicity (GO:0001910)	4	11.44	0.000482	0.0115
Unclassified (UNCLASSIFIED)	1	0.1	0.000496	0.0118
biological_process (GO:0008150)	74	1.14	0.000496	0.0118
regulation of lipid biosynthetic process (GO:0046890)	5	7.84	0.0005	0.0118
regulation of chemokine production (GO:0032642)	4	11.32	0.000501	0.0118
leukocyte homeostasis (GO:0001776)	4	11.32	0.000501	0.0118
positive regulation of smooth muscle cell migration (GO:0014911)	3	20.59	0.00051	0.012
regulation of interleukin-17 production (GO:0032660)	3	20.59	0.00051	0.012
primary neural tube formation (GO:0014020)	4	11.21	0.00052	0.0122
regulation of steroid metabolic process (GO:0019218)	4	11.21	0.00052	0.0122
positive regulation of organelle organization (GO:0010638)	8	4.36	0.000529	0.0124
monoatomic cation homeostasis (GO:0055080)	8	4.36	0.000529	0.0124
regulation of actin filament-based process (GO:0032970)	7	5.02	0.000532	0.0124
regulation of endocrine process (GO:0044060)	3	20.09	0.000546	0.0127
regulation of p38MAPK cascade (GO:1900744)	3	20.09	0.000546	0.0127
skeletal system development (GO:0001501)	8	4.33	0.00055	0.0128
regulation of transferase activity (GO:0051338)	9	3.86	0.000556	0.0129
regulation of epithelial to mesenchymal transition (GO:0010717)	4	10.98	0.000559	0.013
regulation of activation of Janus kinase activity (GO:0010533)	2	68.64	0.000574	0.0132
regulation of microglial cell migration (GO:1904139)	2	68.64	0.000574	0.0132
G protein-coupled receptor signaling pathway involved in heart process (GO:0086103)	2	68.64	0.000574	0.0132
regulation of defense response (GO:0031347)	10	3.5	0.000579	0.0133
response to hormone (GO:0009725)	10	3.5	0.000579	0.0133
regulation of hyaluronan biosynthetic process (GO:1900125)	2	68.64	0.000574	0.0133
ERBB2-EGFR signaling pathway (GO:0038134)	2	68.64	0.000574	0.0133
monoatomic ion homeostasis (GO:0050801)	8	4.27	0.0006	0.0137
negative regulation of insulin secretion (GO:0046676)	3	19.16	0.000623	0.0142
positive regulation of oxidoreductase activity (GO:0051353)	3	19.16	0.000623	0.0142
homeostasis of number of cells (GO:0048872)	6	5.84	0.000625	0.0143
response to steroid hormone (GO:0048545)	6	5.8	0.000649	0.0147
regulation of neural precursor cell proliferation (GO:2000177)	4	10.56	0.000645	0.0147
positive regulation of tumor necrosis factor production (GO:0032760)	4	10.46	0.000667	0.0151
neural tube formation (GO:0001841)	4	10.46	0.000667	0.0151
regulation of macrophage migration (GO:1905521)	3	18.72	0.000664	0.0151
regulation of gliogenesis (GO:0014013)	4	10.36	0.000691	0.0155
regulation of blood pressure (GO:0008217)	5	7.26	0.000702	0.0156
canonical Wnt signaling pathway (GO:0060070)	4	10.36	0.000691	0.0156
hematopoietic progenitor cell differentiation (GO:0002244)	4	10.36	0.000691	0.0156
negative regulation of blood coagulation (GO:0030195)	3	18.3	0.000706	0.0156
trabecula morphogenesis (GO:0061383)	3	18.3	0.000706	0.0156
regulation of natural killer cell mediated cytotoxicity directed against tumor cell target (GO:0002858)	2	61.01	0.0007	0.0156
pharyngeal arch artery morphogenesis (GO:0061626)	2	61.01	0.0007	0.0156
regulation of hair follicle maturation (GO:0048819)	2	61.01	0.0007	0.0156
negative regulation of cell migration (GO:0030336)	6	5.72	0.000697	0.0157
positive regulation of organ growth (GO:0046622)	3	18.3	0.000706	0.0157
semaphorin-plexin signaling pathway (GO:0071526)	3	18.3	0.000706	0.0157
regulation of inner ear auditory receptor cell differentiation (GO:0045607)	2	61.01	0.0007	0.0157
regulation of mechanoreceptor differentiation (GO:0045631)	2	61.01	0.0007	0.0157
regulation of inner ear receptor cell differentiation (GO:2000980)	2	61.01	0.0007	0.0157
multicellular organism reproduction (GO:0032504)	11	3.15	0.000718	0.0158
positive regulation of cell junction assembly (GO:1901890)	4	10.26	0.000714	0.0158
negative regulation of hemostasis (GO:1900047)	3	17.91	0.00075	0.0164
ossification (GO:0001503)	6	5.64	0.000747	0.0165
regulation of defense response to virus by host (GO:0050691)	3	17.91	0.00075	0.0165
positive regulation of organic acid transport (GO:0032892)	3	17.91	0.00075	0.0165
mammary gland morphogenesis (GO:0060443)	3	17.91	0.00075	0.0165
positive regulation of tumor necrosis factor superfamily cytokine production (GO:1903557)	4	10.08	0.000764	0.0167
columnar/cuboidal epithelial cell differentiation (GO:0002065)	4	10.08	0.000764	0.0167
negative regulation of cytokine production (GO:0001818)	6	5.6	0.000774	0.0169
regulation of cell killing (GO:0031341)	4	9.98	0.000789	0.0171
tissue remodeling (GO:0048771)	4	9.98	0.000789	0.0172
nephron epithelium development (GO:0072009)	4	9.98	0.000789	0.0172
lymphocyte differentiation (GO:0030098)	6	5.57	0.000801	0.0173
cell differentiation involved in kidney development (GO:0061005)	3	17.53	0.000796	0.0173
positive regulation of defense response (GO:0031349)	7	4.66	0.000812	0.0176
negative regulation of glial cell apoptotic process (GO:0034351)	2	54.91	0.000838	0.0179
regulation of natural killer cell mediated immune response to tumor cell (GO:0002855)	2	54.91	0.000838	0.0179
glial cell migration (GO:0008347)	3	17.16	0.000843	0.018
regulation of natural killer cell mediated cytotoxicity (GO:0042269)	3	17.16	0.000843	0.018
regulation of chemokine-mediated signaling pathway (GO:0070099)	2	54.91	0.000838	0.018
stem cell fate commitment (GO:0048865)	2	54.91	0.000838	0.018
histamine transport (GO:0051608)	2	54.91	0.000838	0.018
regulation of interleukin-23 production (GO:0032667)	2	54.91	0.000838	0.018
development of secondary sexual characteristics (GO:0045136)	2	54.91	0.000838	0.0181
positive regulation of natural killer cell proliferation (GO:0032819)	2	54.91	0.000838	0.0181
regulation of heart contraction (GO:0008016)	5	6.93	0.00086	0.0183
positive regulation of protein-containing complex assembly (GO:0031334)	5	6.9	0.00088	0.0187
coronary vasculature development (GO:0060976)	3	16.81	0.000893	0.0188
negative regulation of coagulation (GO:0050819)	3	16.81	0.000893	0.0188
intracellular signaling cassette (GO:0141124)	10	3.3	0.000892	0.0189
negative regulation of peptide hormone secretion (GO:0090278)	3	16.81	0.000893	0.0189
epidermal growth factor receptor signaling pathway (GO:0007173)	3	16.81	0.000893	0.0189
regulation of cell adhesion mediated by integrin (GO:0033628)	3	16.81	0.000893	0.0189
positive regulation of DNA metabolic process (GO:0051054)	6	5.44	0.000902	0.019
negative regulation of cell motility (GO:2000146)	6	5.44	0.000902	0.019
axon development (GO:0061564)	7	4.54	0.000944	0.0197
negative regulation of peptide secretion (GO:0002792)	3	16.47	0.000944	0.0197
regulation of Ras protein signal transduction (GO:0046578)	3	16.47	0.000944	0.0197
regulation of vascular permeability (GO:0043114)	3	16.47	0.000944	0.0198
regulation of T cell migration (GO:2000404)	3	16.47	0.000944	0.0198
regulation of granulocyte chemotaxis (GO:0071622)	3	16.47	0.000944	0.0198
regulation of glial cell apoptotic process (GO:0034350)	2	49.92	0.000988	0.0203
defense response to bacterium (GO:0042742)	6	5.35	0.00098	0.0204
positive regulation of cell fate commitment (GO:0010455)	2	49.92	0.000988	0.0204
bone trabecula morphogenesis (GO:0061430)	2	49.92	0.000988	0.0204
positive regulation of glial cell migration (GO:1903977)	2	49.92	0.000988	0.0204
receptor signaling pathway via JAK-STAT (GO:0007259)	3	16.15	0.000997	0.0205
regulation of excretion (GO:0044062)	2	49.92	0.000988	0.0205
leukocyte aggregation (GO:0070486)	2	49.92	0.000988	0.0205
positive regulation of collateral sprouting (GO:0048672)	2	49.92	0.000988	0.0205
positive regulation of tissue remodeling (GO:0034105)	2	49.92	0.000988	0.0205
regulation of DNA-templated transcription (GO:0006355)	24	1.92	0.00101	0.0207
regulation of mitotic nuclear division (GO:0007088)	4	9.31	0.00102	0.0209
regulation of natural killer cell mediated immunity (GO:0002715)	3	15.84	0.00105	0.0215
regulation of endothelial cell apoptotic process (GO:2000351)	3	15.84	0.00105	0.0215
positive regulation of canonical NF-kappaB signal transduction (GO:0043123)	5	6.57	0.00109	0.0223
negative regulation of endothelial cell migration (GO:0010596)	3	15.54	0.00111	0.0226
positive regulation of calcium-mediated signaling (GO:0050850)	3	15.54	0.00111	0.0226
regulation of cell junction assembly (GO:1901888)	5	6.51	0.00113	0.0231
epithelial fluid transport (GO:0042045)	2	45.76	0.00115	0.0232
negative regulation of macrophage cytokine production (GO:0010936)	2	45.76	0.00115	0.0232
regulation of ossification (GO:0030278)	4	9	0.00115	0.0233
response to macrophage colony-stimulating factor (GO:0036005)	2	45.76	0.00115	0.0233
regulation of natural killer cell proliferation (GO:0032817)	2	45.76	0.00115	0.0233
positive regulation of steroid hormone secretion (GO:2000833)	2	45.76	0.00115	0.0233
positive regulation of transmembrane transport (GO:0034764)	5	6.45	0.00118	0.0238
MAPK cascade (GO:0000165)	5	6.45	0.00118	0.0238
negative regulation of cellular component organization (GO:0051129)	9	3.45	0.00122	0.0244
positive regulation of lipid metabolic process (GO:0045834)	4	8.86	0.00121	0.0244
positive regulation of epithelial to mesenchymal transition (GO:0010718)	3	14.98	0.00123	0.0245
regulation of reproductive process (GO:2000241)	5	6.39	0.00123	0.0246
regulation of lymphocyte differentiation (GO:0045619)	5	6.39	0.00123	0.0246
positive regulation of fibroblast proliferation (GO:0048146)	3	14.98	0.00123	0.0246
cellular response to glucocorticoid stimulus (GO:0071385)	3	14.98	0.00123	0.0246
positive regulation of cell cycle (GO:0045787)	6	5.08	0.00126	0.0252
response to ketone (GO:1901654)	5	6.33	0.00128	0.0255
glial cell differentiation (GO:0010001)	5	6.3	0.00131	0.026
cell morphogenesis involved in neuron differentiation (GO:0048667)	7	4.28	0.00133	0.0262
positive regulation of cell-substrate adhesion (GO:0010811)	4	8.65	0.00132	0.0262
regulation of immature T cell proliferation (GO:0033083)	2	42.24	0.00132	0.0262
regulation of immature T cell proliferation in thymus (GO:0033084)	2	42.24	0.00132	0.0262
commissural neuron axon guidance (GO:0071679)	2	42.24	0.00132	0.0263
osteoclast differentiation (GO:0030316)	3	14.45	0.00135	0.0266
leukocyte cell-cell adhesion (GO:0007159)	3	14.45	0.00135	0.0267
positive regulation of cell-matrix adhesion (GO:0001954)	3	14.45	0.00135	0.0267
response to mechanical stimulus (GO:0009612)	5	6.18	0.00141	0.0278
fibroblast growth factor receptor signaling pathway (GO:0008543)	3	14.2	0.00142	0.0278
maternal process involved in female pregnancy (GO:0060135)	3	14.2	0.00142	0.0278
regulation of epidermal cell differentiation (GO:0045604)	3	14.2	0.00142	0.0279
apoptotic process (GO:0006915)	11	2.89	0.00143	0.028
positive regulation of cytokine-mediated signaling pathway (GO:0001961)	3	13.96	0.00149	0.0291
positive regulation of cardiocyte differentiation (GO:1905209)	2	39.22	0.00151	0.0293
inflammatory response to wounding (GO:0090594)	2	39.22	0.00151	0.0293
response to organophosphorus (GO:0046683)	4	8.32	0.00152	0.0294
neural crest formation (GO:0014029)	2	39.22	0.00151	0.0294
negative regulation of lymphocyte migration (GO:2000402)	2	39.22	0.00151	0.0294
regulation of sequestering of calcium ion (GO:0051282)	4	8.32	0.00152	0.0295
digestive tract development (GO:0048565)	4	8.26	0.00156	0.0301
regulation of vascular associated smooth muscle cell proliferation (GO:1904705)	3	13.73	0.00156	0.0301
regulation of interleukin-10 production (GO:0032653)	3	13.73	0.00156	0.0302
positive regulation of lymphocyte differentiation (GO:0045621)	4	8.2	0.0016	0.0309
regulation of RNA biosynthetic process (GO:2001141)	24	1.91	0.00161	0.031
system process (GO:0003008)	17	2.21	0.00163	0.0313
cellular response to organic cyclic compound (GO:0071407)	7	4.12	0.00163	0.0314
response to glucocorticoid (GO:0051384)	4	8.14	0.00165	0.0316
regulation of actin cytoskeleton organization (GO:0032956)	6	4.82	0.00166	0.0317
regulation of transmembrane transport (GO:0034762)	7	4.11	0.00167	0.032
negative regulation of muscle cell differentiation (GO:0051148)	3	13.29	0.00171	0.0323
negative regulation of chemotaxis (GO:0050922)	3	13.29	0.00171	0.0323
cellular response to interleukin-17 (GO:0097398)	2	36.61	0.00171	0.0324
positive regulation of neuroinflammatory response (GO:0150078)	2	36.61	0.00171	0.0324
positive regulation of vascular endothelial growth factor receptor signaling pathway (GO:0030949)	2	36.61	0.00171	0.0325
negative regulation of interleukin-17 production (GO:0032700)	2	36.61	0.00171	0.0325
positive regulation of granulocyte macrophage colony-stimulating factor production (GO:0032725)	2	36.61	0.00171	0.0325
positive regulation of endothelial cell chemotaxis (GO:2001028)	2	36.61	0.00171	0.0326
ear development (GO:0043583)	5	5.89	0.00174	0.0329
response to ionizing radiation (GO:0010212)	4	7.96	0.00178	0.0336
multicellular organismal reproductive process (GO:0048609)	10	3.01	0.00179	0.0338
metabolic process (GO:0008152)	16	0.55	0.00184	0.0346
positive regulation of epithelial cell differentiation (GO:0030858)	3	12.87	0.00186	0.0349
positive regulation of neural precursor cell proliferation (GO:2000179)	3	12.87	0.00186	0.035
regulation of epidermis development (GO:0045682)	3	12.87	0.00186	0.035
anatomical structure maturation (GO:0071695)	5	5.77	0.00191	0.0357
hyaluronan catabolic process (GO:0030214)	2	34.32	0.00191	0.0357
osteoblast differentiation (GO:0001649)	4	7.79	0.00192	0.0358
response to interleukin-17 (GO:0097396)	2	34.32	0.00191	0.0358
regulation of T cell chemotaxis (GO:0010819)	2	34.32	0.00191	0.0358
regulation of cardiac muscle cell differentiation (GO:2000725)	2	34.32	0.00191	0.0359
peptidyl-tyrosine phosphorylation (GO:0018108)	3	12.67	0.00194	0.0361
cellular response to corticosteroid stimulus (GO:0071384)	3	12.67	0.00194	0.0361
ERBB signaling pathway (GO:0038127)	3	12.67	0.00194	0.0361
positive regulation of response to cytokine stimulus (GO:0060760)	3	12.48	0.00203	0.0374
regulation of smooth muscle cell migration (GO:0014910)	3	12.48	0.00203	0.0375
regulation of defense response to virus (GO:0050688)	3	12.48	0.00203	0.0375
positive regulation of non-canonical NF-kappaB signal transduction (GO:1901224)	3	12.48	0.00203	0.0376
programmed cell death (GO:0012501)	11	2.76	0.00205	0.0378
response to toxic substance (GO:0009636)	5	5.65	0.00208	0.0384
cell death (GO:0008219)	11	2.75	0.00211	0.0388
negative regulation of axonogenesis (GO:0050771)	3	12.29	0.00211	0.0388
peptidyl-tyrosine modification (GO:0018212)	3	12.29	0.00211	0.0388
digestive system development (GO:0055123)	4	7.57	0.00212	0.0389
branch elongation of an epithelium (GO:0060602)	2	32.3	0.00213	0.0389
regulation of endothelial cell development (GO:1901550)	2	32.3	0.00213	0.039
regulation of epithelial cell differentiation involved in kidney development (GO:2000696)	2	32.3	0.00213	0.039
cell differentiation involved in metanephros development (GO:0072202)	2	32.3	0.00213	0.0391
regulation of establishment of endothelial barrier (GO:1903140)	2	32.3	0.00213	0.0391
regulation of nucleobase-containing compound metabolic process (GO:0019219)	26	1.76	0.00216	0.0393
neuron projection morphogenesis (GO:0048812)	7	3.91	0.00219	0.0398
negative regulation of epithelial cell migration (GO:0010633)	3	12.11	0.0022	0.0398
regulation of leukocyte mediated immunity (GO:0002703)	5	5.58	0.00219	0.0399
artery morphogenesis (GO:0048844)	3	12.11	0.0022	0.0399
male gonad development (GO:0008584)	4	7.47	0.00223	0.0403
positive regulation of protein localization (GO:1903829)	7	3.88	0.00229	0.0411
development of primary male sexual characteristics (GO:0046546)	4	7.42	0.00228	0.0411
regulation of blood coagulation (GO:0030193)	3	11.94	0.00229	0.0411
negative regulation of phosphate metabolic process (GO:0045936)	6	4.51	0.00228	0.0412
positive regulation of protein secretion (GO:0050714)	4	7.42	0.00228	0.0412
response to purine-containing compound (GO:0014074)	4	7.42	0.00228	0.0412
response to organonitrogen compound (GO:0010243)	10	2.91	0.0023	0.0413
plasma membrane bounded cell projection morphogenesis (GO:0120039)	7	3.87	0.00231	0.0415
negative regulation of phosphorus metabolic process (GO:0010563)	6	4.5	0.00231	0.0415
coronary vasculature morphogenesis (GO:0060977)	2	30.51	0.00237	0.042
positive regulation of macrophage derived foam cell differentiation (GO:0010744)	2	30.51	0.00237	0.0421
positive regulation of macrophage chemotaxis (GO:0010759)	2	30.51	0.00237	0.0421
surfactant homeostasis (GO:0043129)	2	30.51	0.00237	0.0422
lymph vessel morphogenesis (GO:0036303)	2	30.51	0.00237	0.0422
regulation of granulocyte macrophage colony-stimulating factor production (GO:0032645)	2	30.51	0.00237	0.0423
positive regulation of stress-activated MAPK cascade (GO:0032874)	2	30.51	0.00237	0.0423
regulation of blood circulation (GO:1903522)	5	5.47	0.00239	0.0424
cell projection morphogenesis (GO:0048858)	7	3.84	0.00244	0.0433
regulation of hemostasis (GO:1900046)	3	11.6	0.00247	0.0438
cell adhesion (GO:0007155)	10	2.87	0.0025	0.0442
response to virus (GO:0009615)	6	4.42	0.00254	0.0449
positive regulation of cell cycle process (GO:0090068)	5	5.38	0.00256	0.0451
positive regulation of T-helper 1 type immune response (GO:0002827)	2	28.9	0.00261	0.0458
positive regulation of Ras protein signal transduction (GO:0046579)	2	28.9	0.00261	0.0458
positive regulation of monoatomic ion transmembrane transport (GO:0034767)	4	7.13	0.00262	0.0459
regulation of glial cell migration (GO:1903975)	2	28.9	0.00261	0.0459
lymph node development (GO:0048535)	2	28.9	0.00261	0.0459
regulation of interleukin-6 production (GO:0032675)	4	7.13	0.00262	0.046
regulation of nitric-oxide synthase biosynthetic process (GO:0051769)	2	28.9	0.00261	0.046
positive regulation of protein transport (GO:0051222)	5	5.34	0.00264	0.0462
positive regulation of chemokine production (GO:0032722)	3	11.28	0.00267	0.0466
heart morphogenesis (GO:0003007)	5	5.3	0.00273	0.0476
regulation of steroid biosynthetic process (GO:0050810)	3	11.13	0.00277	0.0482
regulation of coagulation (GO:0050818)	3	11.13	0.00277	0.0482
negative regulation of protein metabolic process (GO:0051248)	9	3.05	0.00279	0.0485
positive regulation of endocytosis (GO:0045807)	4	7	0.00281	0.0487
response to corticosteroid (GO:0031960)	4	7	0.00281	0.0487
response to alcohol (GO:0097305)	5	5.26	0.00282	0.0488
body fluid secretion (GO:0007589)	3	10.98	0.00287	0.049
regulation of glucose transmembrane transport (GO:0010827)	3	10.98	0.00287	0.0491
cellular response to mechanical stimulus (GO:0071260)	3	10.98	0.00287	0.0491
negative regulation of natural killer cell mediated cytotoxicity (GO:0045953)	2	27.46	0.00286	0.0491
regulation of myoblast differentiation (GO:0045661)	3	10.98	0.00287	0.0492
protein kinase A signaling (GO:0010737)	2	27.46	0.00286	0.0492
myeloid dendritic cell differentiation (GO:0043011)	2	27.46	0.00286	0.0492
positive regulation of stress-activated protein kinase signaling cascade (GO:0070304)	2	27.46	0.00286	0.0493
negative regulation of myeloid cell apoptotic process (GO:0033033)	2	27.46	0.00286	0.0493
regulation of cellular component biogenesis (GO:0044087)	10	2.82	0.00285	0.0494
positive regulation of endothelial cell apoptotic process (GO:2000353)	2	27.46	0.00286	0.0494
negative regulation of interleukin-10 production (GO:0032693)	2	27.46	0.00286	0.0494
regulation of myoblast fusion (GO:1901739)	2	27.46	0.00286	0.0495

## Sheet: Table S4 - RNA-Seq (OE, CPM>1)
Gene	FC	p	FDR	median con	median BCAM	pcDNA-3_r1	pcDNA-3_r2	pcDNA-3_r3	pcDNA-6_r1	pcDNA-6_r2	pcDNA-6_r3	BCAM_1-2_r1	BCAM_1-2_r2	BCAM_1-2_r3	BCAM_1-8_r1	BCAM_1-8_r2	BCAM_1-8_r3	BCAM_2-1_r1	BCAM_2-1_r2	BCAM_2-1_r3	BCAM_2-3_r1	BCAM_2-3_r2	BCAM_2-3_r3
A1BG	1.19174	0.985742	0.993174	19.8345	23.6376	29.7919	19.5123	45.6557	19.5462	20.1227	46.2691	24.1953	16.7049	39.7298	23.0798	27.6802	53.801	17.8435	26.394	35.2494	18.1105	24.3384	33.3255
A2M	0.412364	0.113476	0.279444	4.76823	1.96625	0.624059	8.77506	5.35589	0.761391	10.9994	2.61332	0.01	3.8856	1.90142	0.754188	3.08447	2.43927	1.13633	2.70837	0.736586	1.24413	2.68836	0.34652
A4GALT	1.6563	0.00256672	0.0244769	11.2956	18.709	7.07168	13.3767	36.1976	9.21455	15.3537	27.445	17.7066	19.0899	26.7263	23.4519	18.896	27.4261	19.7207	17.9991	18.1746	18.5219	13.8482	21.5473
AAAS	0.773755	0.00663448	0.045286	9.59389	7.42332	9.83494	9.43244	7.412	9.0267	9.75533	9.42202	7.38356	7.46308	6.62997	5.9635	5.93933	11.1152	7.70656	9.30437	9.45561	5.97495	8.49147	6.06736
AACS	0.962811	0.407199	0.613498	93.2494	89.7816	104.4	92.4814	98.4978	93.1825	93.3164	86.3202	98.8157	89.447	84.1781	78.1497	77.7501	94.7516	90.1161	111.542	99.5522	83.9306	94.8685	108.706
AADAC	0.382709	0.002329	0.0229371	57.54	22.021	75.8463	39.2337	2.06611	84.9172	32.9783	2.61332	21.2459	15.2143	3.08356	26.4287	18.4568	2.09223	25.7278	22.7962	1.46317	26.5437	19.2049	0.68304
AADACL2	0.257061	0.00546088	0.0397856	3.16694	0.814097	3.69435	2.63952	0.01	6.96037	2.29082	0.210256	1.48471	0.308123	0.01	1.12628	0.01	0.01	0.948605	0.01	0.01	2.68394	0.679589	0.01
AADAT	0.612635	0.242096	0.448687	2.36167	1.44684	2.77327	1.98214	1.03806	2.63987	2.08348	0.610767	1.18977	0.308123	0.01	1.68442	1.98644	0.357039	3.76442	1.20927	1.09988	2.27257	1.12598	1.01956
AAGAB	0.946712	0.0746604	0.213259	75.2427	71.2331	77.0744	70.5687	61.6934	80.7846	73.411	67.6964	70.2063	67.3858	52.024	73.8707	72.26	69.0707	75.4738	62.9719	58.5001	66.0358	72.9952	52.8437
AAK1	0.951422	0.816032	0.906606	111.243	105.84	124.05	102.561	102.816	114.034	108.453	114.556	117.397	96.6019	95.9995	104.01	115.083	116.268	92.3687	144.223	151.503	104.088	107.591	155.146
AAMDC	0.87314	0.218597	0.422387	81.4245	71.095	100.102	64.8715	53.4689	91.3041	71.5449	54.2793	83.4787	58.4421	41.1484	82.6149	72.0404	53.454	68.7159	81.5606	66.1293	70.1495	60.0498	82.1209
AAMP	0.92655	0.611674	0.77578	146.012	135.287	126.199	155.371	138.181	174.333	136.652	124.569	131.554	130.588	129.809	185.499	139.02	84.6875	160.699	73.4655	85.0205	161.269	125.67	33.3255
AAR2	1.23916	0.0491231	0.163164	36.6043	45.3585	43.9152	34.632	37.6368	26.4965	38.5766	33.0522	49.2654	44.7285	32.4005	34.9868	47.6642	40.2665	41.6841	58.4746	47.2381	41.3532	45.9885	65.968
AARD	0.808773	0.066363	0.197387	4.67916	3.78438	4.30841	5.04991	1.24367	7.14822	4.15695	2.41307	2.36954	3.28936	1.19214	4.28908	5.28051	1.05112	3.76442	3.308	0.736586	4.53513	3.80434	3.03868
AARS	1.44502	0.0923253	0.245791	69.2898	100.125	95.4962	70.5687	99.7314	68.0109	58.8967	143.193	117.102	96.9	97.8909	104.196	79.7265	141.602	69.0913	110.943	266.304	68.504	103.35	253.746
AARS2	1.15574	0.0405515	0.144451	14.2172	16.4314	15.3615	15.568	7.412	9.96594	13.0729	9.42202	16.8217	17.3011	9.46709	14.1496	16.0411	9.38005	15.5908	20.0978	13.4518	14.8195	19.8745	17.509
AARSD1	1.22853	0.0881772	0.238849	20.8584	25.6252	19.3529	24.333	21.3936	22.3639	18.2566	23.0394	19.4762	26.543	20.8156	25.1263	26.3626	24.9968	26.8541	23.096	22.5342	20.9902	26.124	29.6238
AASDH	1.08284	0.13343	0.307813	19.1832	20.7722	13.2123	21.9227	22.8328	20.1097	18.2566	21.0368	20.656	29.2261	21.9977	22.1496	19.5548	22.9146	20.847	20.6975	17.8113	17.6991	27.24	14.8169
AASDHPPT	0.94132	0.601697	0.768866	84.9442	79.9597	83.8291	80.4294	59.0204	87.5471	86.0592	70.9005	73.4507	62.3177	63.609	74.4288	90.4872	52.0658	87.6757	82.4601	71.2154	100.797	77.4592	68.9966
AASS	0.864848	0.0141984	0.0730644	45.8263	39.6328	48.5207	43.1779	59.8429	48.4747	41.4795	59.4859	33.9284	34.8904	46.5862	39.0799	41.5153	49.9836	34.1752	40.1857	47.6014	44.2329	40.6318	32.989
AATF	1.17717	0.0415523	0.146703	21.1593	24.9082	18.4318	19.2931	26.5338	24.2424	23.0256	20.8366	30.979	25.9467	17.2692	22.1496	22.6293	24.9968	27.2295	23.6957	35.6127	23.8698	26.5704	46.4498
AATK	0.719741	0.108994	0.272275	9.62081	6.92448	5.84356	10.9663	10.7018	8.27531	11.6215	9.62227	4.72908	5.37622	5.68426	7.82397	7.25696	6.2567	8.082	10.2038	1.46317	6.59201	5.14352	3.03868
ABAT	0.394662	9.41332e-07	0.000353575	28.8535	11.3874	25.1864	27.8391	6.17834	32.8834	29.868	5.4169	10.6279	11.0406	5.92068	8.01002	6.59814	4.52151	12.5873	13.8017	3.27963	11.7342	13.4018	2.02912
ABCA1	1.10109	0.109811	0.273275	112.388	123.749	112.383	107.601	122.554	123.05	112.392	122.767	123.591	132.377	110.185	125.034	117.938	110.368	123.906	107.045	127.889	116.635	132.365	123.513
ABCA10	0.859378	0.385395	0.594559	2.20253	1.89281	3.0803	1.32476	1.44928	4.3305	1.04674	1.21153	1.18977	2.09686	1.19214	1.68442	1.76684	0.704078	1.69949	2.70837	1.46317	2.27257	2.01877	1.6926
ABCA2	1.10563	0.557316	0.735581	1.52833	1.68978	2.15921	1.54389	4.32783	1.51278	0.83939	4.01511	1.48471	0.90437	3.79284	1.87047	2.42565	4.52151	1.88721	1.50909	4.73281	1.44981	2.01877	4.38476
ABCA3	0.355487	5.87276e-06	0.00088235	3.76498	1.33841	3.38732	3.07777	1.24367	4.14265	4.3643	0.410511	1.48471	1.20249	1.42856	1.49838	1.32763	1.05112	1.88721	0.909456	1.46317	0.627063	1.34918	1.6926
ABCA4	0.319144	0.106293	0.268152	4.34578	1.38693	1.85218	5.48816	6.17834	3.20341	5.60838	7.2192	1.18977	1.20249	2.6107	0.754188	1.54723	4.86855	1.32405	6.00637	1.82646	1.44981	3.35795	3.3752
ABCA5	0.763135	0.00737092	0.0486905	58.5006	44.6439	67.2495	49.7517	42.7771	74.2099	46.8705	46.2691	43.6615	40.8529	47.2955	45.9636	38.0016	54.4951	45.6262	40.1857	32.3431	46.9068	46.6581	42.4115
ABCA6	0.806943	0.143006	0.322289	11.6402	9.39293	13.5193	11.6237	3.711	11.6566	8.51125	4.61588	11.8077	5.67434	4.97497	6.3356	5.71972	5.90966	11.6487	11.1033	6.18598	10.2944	8.49147	3.3752
ABCA7	1.07541	0.488478	0.681792	1.57129	1.68978	3.0803	1.10563	4.12222	1.88848	1.25409	2.61332	2.95943	0.01	2.37427	1.87047	0.668814	4.17447	1.88721	1.50909	1.46317	2.06688	0.233196	0.68304
ABCA8	0.524213	0.0165882	0.0807147	27.7186	14.5305	26.7216	28.7156	19.5431	40.773	26.1358	18.4335	12.3976	14.3199	31.9277	19.5449	3.30407	15.9738	31.7348	8.40492	7.63915	23.2527	14.741	4.04824
ABCA9	0.917019	0.992925	0.996611	2.46749	2.26274	1.54515	2.85865	0.421222	2.07633	3.53491	1.41179	2.0746	2.09686	0.719282	2.42861	1.98644	0.704078	3.20126	1.80891	0.736586	3.71238	2.68836	0.68304
ABCB10	0.754468	0.229326	0.434236	9.02756	6.811	8.2998	7.89856	10.2906	11.6566	9.75533	9.82253	5.02402	7.46308	9.70352	10.8007	6.15893	5.21558	11.461	2.70837	4.36951	9.06026	5.81311	3.71172
ABCB6	1.3981	0.111945	0.276713	27.3248	38.2028	35.6254	22.1418	32.9078	32.5077	18.6713	33.653	50.7401	22.0711	22.9435	47.0799	36.9036	28.4672	33.9875	39.8859	38.519	39.502	26.3472	53.5167
ABCB7	0.940332	0.412515	0.618074	31.8011	29.9036	26.1075	30.9068	41.9547	32.6955	32.7709	41.0624	25.67	24.158	41.6212	29.2194	30.9743	35.755	30.7962	27.2935	17.4481	33.3314	30.5879	22.2203
ABCB8	1.02625	0.933566	0.968668	8.63138	8.85791	7.68574	8.33681	4.94467	9.77809	8.92594	3.21409	4.43414	8.65557	2.13785	5.03327	11.2098	3.13335	6.76795	12.3026	4.73281	9.06026	10.9466	7.41344
ABCB9	0.77698	0.203983	0.404476	6.18651	4.8068	6.76465	5.04991	4.73906	7.71176	5.60838	6.01767	7.38356	3.28936	4.02927	5.40536	4.4021	4.17447	5.07847	7.20564	2.91634	4.53513	2.91155	3.71172
ABCC1	0.866587	0.909288	0.95565	22.5502	19.5418	10.449	22.3609	34.1415	22.7396	22.8182	36.6568	14.1672	27.7355	60.0625	24.3822	13.1863	28.1202	28.919	12.9022	11.6354	18.3162	20.7673	8.423
ABCC10	0.839858	0.330694	0.541099	9.19342	7.72117	9.83494	7.67943	9.46811	8.83885	9.54799	10.4233	7.08862	8.65557	5.92068	7.45188	10.1118	7.9919	10.3347	5.70655	4.73281	7.62045	7.82188	4.72128
ABCC3	4.70269	3.88444e-05	0.00200479	5.85341	27.5267	7.37871	5.26904	21.188	4.7062	6.43777	18.6338	30.684	29.8223	14.9049	32.5682	37.3428	19.0971	21.7856	21.2971	24.3506	21.4015	25.2312	30.9699
ABCC4	0.973542	0.567576	0.743824	32.6932	31.8282	29.4848	35.5085	40.9266	29.8778	37.7472	40.4616	28.9144	38.1698	36.8927	31.2659	35.3664	44.431	25.1646	32.3904	38.519	21.1958	37.0606	33.9985
ABCC5	0.87303	0.0702117	0.205055	52.1501	45.5286	67.8635	50.19	33.5246	54.1102	42.1015	34.0535	45.1362	45.921	28.8541	38.5217	47.8838	35.408	37.5542	49.4801	38.519	44.2329	49.7828	38.7098
ABCC6	0.810608	0.604858	0.771302	3.02268	2.4502	2.46624	4.39253	3.09417	3.57911	2.29082	3.21409	2.0746	5.37622	2.13785	1.68442	1.54723	3.82743	2.82581	3.00819	1.09988	3.91807	1.79557	1.35608
ABCD1	1.62136	0.0414739	0.146557	1.09368	1.77325	1.23812	1.54389	1.65489	0.949239	0.632043	2.01256	1.77966	2.09686	2.6107	0.940235	1.76684	1.39816	1.51177	2.10873	3.27963	1.24413	2.01877	4.04824
ABCD2	3.13723	0.0348838	0.130444	0.781566	2.45195	0.931089	0.448253	1.65489	1.13709	0.632043	2.61332	4.43414	0.90437	2.13785	3.91699	2.42565	2.78631	3.38898	1.20927	2.18976	2.47825	1.12598	3.03868
ABCD3	0.945492	0.746523	0.865588	57.5605	54.423	43.9152	58.2977	50.3847	58.6185	56.8232	45.2678	54.2794	54.5665	48.4776	61.2195	47.0054	45.8191	64.7737	47.0815	43.2418	63.3618	54.2467	33.3255
ABCD4	0.634346	0.135674	0.311369	14.9131	9.46003	5.84356	14.4724	12.9635	21.049	15.3537	12.8264	4.72908	12.8293	12.7771	10.4286	6.59814	3.13335	14.0891	6.90583	2.91634	13.3797	8.49147	2.02912
ABCE1	1.20073	0.00138867	0.0167957	87.0873	104.569	70.9338	87.0032	97.8809	87.1714	92.487	94.3304	100.585	106.738	93.8717	104.754	101.907	80.176	104.383	90.5552	110.451	107.585	105.136	90.5339
ABCF1	1.20135	0.0671816	0.199061	113.094	135.865	116.681	114.832	94.7967	82.0995	111.356	88.523	160.164	129.097	86.5424	118.15	146.047	134.661	109.076	168.808	170.758	99.9743	142.633	215.383
ABCF2	1.40744	0.00128624	0.0159838	23.7264	33.3935	18.7388	26.0861	20.1599	26.8722	21.3668	14.6287	30.3891	39.0641	14.9049	31.2659	38.4408	17.0149	32.298	34.4891	28.7101	28.3949	37.0606	25.5855
ABCF3	0.990486	0.896174	0.948874	12.5556	12.4362	13.8263	11.6237	10.9074	10.7173	13.4876	11.2243	12.9875	11.6368	9.46709	11.917	13.8451	9.38005	11.8364	13.202	12.7252	10.0887	12.9554	13.4708
ABCG1	0.560144	0.048984	0.162942	7.35389	4.11924	7.68574	7.02205	3.29978	12.9715	6.23043	3.6146	4.43414	1.79874	1.42856	7.26583	2.20605	3.13335	8.83288	3.308	0.736586	6.59201	3.80434	2.36564
ABCG2	1.79122	0.198758	0.397726	0.436474	0.781821	0.31703	0.448253	2.68295	0.761391	0.424695	3.81486	0.894828	0.308123	2.37427	2.8007	0.668814	1.39816	1.32405	0.609637	1.82646	1.44981	0.456393	1.35608
ABHD10	0.987175	0.994821	0.997477	22.2998	22.0139	26.7216	21.4844	31.2629	23.1153	21.3668	33.0522	27.1447	21.4749	27.1991	27.731	21.5313	28.1202	20.6593	22.4964	31.9798	18.1105	26.124	34.6716
ABHD11	0.873085	0.104677	0.265829	6.89335	6.01848	6.76465	7.02205	3.29978	5.45759	8.92594	5.61716	3.54931	6.86683	2.13785	5.77746	6.59814	4.17447	6.58023	4.8071	6.18598	5.15219	6.2595	5.39432
ABHD12	0.875325	0.678891	0.822504	24.1107	21.1047	29.4848	16.4445	36.8144	21.049	27.1725	26.4438	25.9649	18.7918	28.3813	20.1031	23.9469	44.778	19.3453	29.3922	46.8748	19.139	22.1064	50.488
ABHD13	0.910327	0.417882	0.622244	28.7175	26.1424	30.0989	28.4965	17.2813	28.9386	23.855	14.6287	23.6054	25.9467	14.6685	28.8473	24.6057	14.5856	27.7927	22.7962	21.8076	26.338	31.2575	21.2108
ABHD14A	0.906267	0.588997	0.760471	5.09824	4.62036	3.38732	4.1734	3.09417	7.52391	6.02308	3.41435	6.20379	4.18372	3.31998	5.03327	3.30407	3.82743	6.39251	4.20746	2.91634	3.71238	5.36671	4.04824
ABHD14A-ACY1	1.05484	0.449758	0.649885	14.5242	15.3208	15.9755	12.2811	7.20639	16.9163	13.0729	7.81997	18.5914	14.9162	6.86639	11.917	17.798	14.5856	12.775	20.0978	16.3582	15.2309	15.4106	16.163
ABHD14B	1.1113	0.266667	0.475646	23.6146	26.243	22.4232	17.1019	30.6461	24.8059	25.7211	25.843	20.9509	26.8411	25.5442	18.8007	25.0449	23.9557	25.9155	33.8895	22.8974	26.9551	26.5704	36.0177
ABHD15	0.860183	0.069549	0.203956	39.581	34.047	46.3715	33.3172	34.5527	45.8449	31.7342	27.2448	34.2233	28.0336	26.9627	33.8706	34.7076	27.7731	36.8033	31.4909	26.1671	36.0054	27.0168	35.3446
ABHD16A	0.970753	0.628793	0.78771	51.0548	49.5616	72.469	42.7397	33.319	59.3699	39.1987	30.4489	66.3721	48.6041	27.9084	45.7776	50.5191	44.0839	44.3121	53.0779	44.695	41.7646	51.3452	28.6142
ABHD17A	0.837178	0.00820837	0.0523061	39.6495	33.1937	37.7746	35.9468	37.02	41.5244	45.0044	37.8583	33.3385	28.3317	39.2569	29.4054	32.5115	32.9787	33.0489	37.4873	20.3544	37.0338	33.4895	18.5186
ABHD17B	1.0302	0.725187	0.851669	26.7556	27.5637	24.2653	22.1418	29.2068	31.9441	29.246	26.4438	24.7852	25.0523	25.7806	29.0333	30.9743	23.6086	29.1067	26.0942	21.4443	30.4518	25.4544	21.8838
[truncated: 13,457 more rows]

## Sheet: Table S5 - GO RNA-Seq (up)
GO biological process complete	n	fold Enrichment	P-value	FDR
[truncated: 245 more rows]

## Sheet: Table S6 - BCAM_MMT cluster
Gene	median con	median BCAM	FC	p	FDR	Description
[truncated: 38 more rows]

[truncated: 1 more sheets: Table S7 - RNA-Seq (TET, CPM>1)]
